# Supplementary material for: How does digital economy drive industrial structure upgrading: An empirical study based on 249 prefecture-level cities in China
Source: PLoS One. 2022 Nov 17;17(11):e0277787. doi: 10.1371/journal.pone.0277787 (PMC9671334; doi:10.1371/journal.pone.0277787)
Supplement: S1 Data — (XLSX) [file pone.0277787.s001.xlsx]

## Sheet: Sheet1
year	reg	Ctnm_id	Prvcnm_id	TH	DEII	TIS	AGDP	LNAGDP	IFS	LAB	FDI	LNFDI	MAKI	HC	FDIG	FS	LNTS	TEIN	LNTE	ER	WR	MR	FD	SH	ER
2011	1	110000	110000	3.29437	7.04765	10.5895	8.1658	2.09995	7.59	23.89	2.79541	13.4666	7.83	0.105702	2.80366	0.926368	13.9497	1.76317e+06	14.3826	1	0	0	0.0625619	0.754469	0.906688
2012	1	110000	110000	3.36828	8.41772	10.8034	8.7475	2.16877	7.53	24.9327	2.89651	13.5976	8.31	0.104807	2.83939	0.8995	14.1174	1.97831e+06	14.4978	1	0	0	0.0628623	0.76432	0.89547
2013	1	110000	110000	3.4431	9.35185	11.0415	14.8181	2.69585	7.72	28.2678	2.81508	13.6558	8.7	0.103296	2.70711	0.877195	14.2739	2.17456e+06	14.5923	1	0	0	0.0625535	0.776345	0.893735
2014	1	110000	110000	3.65791	10.9145	11.1987	9.9995	2.30254	7.93	33.982	2.72953	13.7147	9.08	0.102678	2.60365	0.890045	14.3341	2.38115e+06	14.6831	1	0	0	0.0623469	0.784117	0.899522
2015	1	110000	110000	4.03495	12.4321	11.3284	10.6497	2.36553	7.46	39.4537	3.63667	14.0776	9.3	0.102035	3.51695	0.823302	14.457	2.50133e+06	14.7323	1	0	0	0.0743604	0.800692	0.912637
2016	1	110000	110000	4.16563	15.6132	11.4469	11.8198	2.46978	6.39788	32.1095	3.26868	14.0801	9.61	0.101738	3.3712	0.79312	14.6328	2.65366e+06	14.7915	1	0	0	0.0737893	0.810312	0.910862
2017	1	110000	110000	4.25619	12.0064	11.5801	12.9899	2.56417	5.33576	24.7654	5.59699	14.7046	9.92	0.101442	2.80366	0.762938	14.7823	2.81941e+06	14.852	1	0	0	0.0740749	0.820924	0.887603
2018	1	110000	110000	4.34675	10.9327	11.724	14.16	2.65042	4.27364	17.4213	3.67685	14.3643	10.23	0.101145	2.80366	0.732756	14.9123	2.97645e+06	14.9062	1	0	0	0.0739321	0.831291	0.962087
2011	2	120000	120000	0.881679	1.92075	9.15388	8.5213	2.14257	12.85	47.5359	7.43599	14.0822	7.29	0.106036	7.45792	0.810056	8.05471	568209	13.2502	1	0	0	0.0281308	0.409335	0.71164
2012	2	120000	120000	0.909249	2.19774	9.43004	9.3173	2.23187	14.29	48.1318	7.50008	14.2221	8.87	0.106505	7.35218	0.821207	8.23445	637542	13.3654	1	0	0	0.0287483	0.435465	0.706645
2013	2	120000	120000	0.948855	2.21481	9.88318	14.3129	2.66116	15.14	58.7648	7.54192	14.336	9.3	0.106498	7.25266	0.815576	8.40849	700787	13.46	1	0	0	0.0293232	0.451131	0.694353
2014	2	120000	120000	0.99919	4.97219	9.93697	10.5231	2.35357	15.78	70.2996	7.72572	14.4503	9.17	0.106409	7.36943	0.828631	8.49845	767362	13.5507	1	0	0	0.0290428	0.445493	0.684623
2015	2	120000	120000	1.11958	7.84203	10.1545	10.796	2.37918	13.65	72.8624	8.22979	14.5638	9.19	0.105721	7.95887	0.82513	8.62669	806091	13.6	1	0	0	0.0312288	0.484806	0.72619
2016	2	120000	120000	1.33333	4.68676	10.2437	11.5053	2.44281	13.8563	67.8166	11.0994	14.9413	9.38	0.104943	11.4475	0.736194	8.80924	855184	13.6591	1	0	0	0.0315393	0.520374	0.701378
2017	2	120000	120000	1.39109	4.33342	10.6377	12.2146	2.50263	14.0626	62.7708	3.72336	13.8745	9.57	0.104165	3.72336	0.647259	8.96356	908600	13.7197	1	0	0	0.0313841	0.563378	0.71484
2018	2	120000	120000	1.44884	4.112	10.9093	12.9239	2.55908	14.269	57.725	1.66089	13.0921	9.76	0.103387	1.66089	0.558323	9.09721	959208	13.7739	1	0	0	0.0314617	0.608934	0.908187
2011	3	130100	130000	0.805103	0.687534	6.93828	3.9919	1.38427	17.07	30.3569	0.579314	10.5112	5.3	0.0984829	0.581023	0.548222	7.67207	69413.6	11.1478	1	0	0	0.0254125	0.635495	0.708431
2012	3	130100	130000	0.806588	1.0211	7.17702	4.3552	1.47137	17.34	32.01	1.21368	11.3482	5.58	0.0983009	1.18975	0.586685	7.8518	77883.4	11.263	1	0	0	0.0258562	0.622629	0.660448
2013	3	130100	130000	0.854257	1.2778	7.33824	4.8491	1.57879	18.07	43.5219	1.29829	11.4932	5.77	0.0990283	1.24849	0.602594	8.02585	85609.6	11.3576	1	0	0	0.0269752	0.632429	0.660581
2014	3	130100	130000	0.936912	1.41109	7.53369	4.897	1.58862	12.83	40.3142	1.27285	11.5346	6.19	0.0987646	1.21415	0.606323	8.11581	93742.5	11.4483	1	0	0	0.0275103	0.638394	0.680319
2015	3	130100	130000	1.01686	1.61944	7.82844	5.1043	1.63008	13.08	46.1289	1.34956	11.6441	5.95	0.0980585	1.30514	0.54962	8.24405	98473.8	11.4975	1	0	0	0.0274313	0.647929	0.733205
2016	3	130100	130000	1.02178	1.99475	7.9882	5.5177	1.70796	12.7393	41.8051	1.32654	11.7126	6.04	0.0980243	1.36815	0.55048	8.4266	104471	11.5567	1	0	0	0.0274199	0.661522	0.648734
2017	3	130100	130000	1.24965	2.30718	8.92279	5.9311	1.78021	12.3987	37.4813	1.45395	11.8455	6.13	0.0979901	1.45395	0.551341	8.58092	110996	11.6173	1	0	0	0.0274256	0.692469	0.846067
2018	3	130100	130000	1.47751	2.73366	9.34575	6.3445	1.84759	12.058	33.1575	1.58806	11.9183	6.22	0.0979559	1.58806	0.552201	8.71457	117179	11.6715	1	0	0	0.0274228	0.711498	0.958937
2011	4	130200	130000	0.515646	0.368203	6.22851	7.1565	1.96802	9.79	43.3884	1.27941	11.591	5.3	0.0871377	1.28318	0.578613	7.98467	153831	11.9436	1	0	0	0.0143994	0.445132	0.602175
2012	4	130200	130000	0.535268	0.518639	6.59851	7.6643	2.03657	9.35	44.8243	1.35163	11.7201	5.58	0.0886645	1.32497	0.614083	8.1644	172602	12.0587	1	0	0	0.0152938	0.433755	0.61561
2013	4	130200	130000	0.549744	0.64043	6.62274	8.2831	2.11422	10.07	56.2928	1.42218	11.8143	5.77	0.0882311	1.36763	0.640444	8.33845	189724	12.1533	1	0	0	0.0164793	0.458355	0.645281
2014	4	130200	130000	0.576104	0.517594	6.80683	8.045	2.08505	9.4	51.7107	1.45539	11.8543	6.19	0.0868559	1.38827	0.61707	8.42841	207748	12.2441	1	0	0	0.0177428	0.476859	0.476592
2015	4	130200	130000	0.644839	0.763252	7.00125	7.8398	2.05921	9.27	56.9444	1.31243	11.7311	5.95	0.087679	1.26922	0.565594	8.55665	218233	12.2933	1	0	0	0.0200494	0.497334	0.691722
2016	4	130200	130000	0.644634	0.999696	7.14204	8.1239	2.09481	9.295	49.3046	1.50288	11.907	6.04	0.0878378	1.55002	0.552603	8.7392	231524	12.3524	1	0	0	0.0208578	0.519546	0.375717
2017	4	130200	130000	0.668646	1.13122	8.20985	8.408	2.12918	9.32	41.6649	1.58451	11.9871	6.13	0.0879965	1.58451	0.539611	8.89352	245985	12.413	1	0	0	0.0204536	0.552483	0.715541
2018	4	130200	130000	0.692658	1.31978	8.57697	8.6921	2.16241	9.345	34.0251	1.57476	12.044	6.22	0.0881553	1.57476	0.52662	9.02717	259686	12.4672	1	0	0	0.0206557	0.543107	0.924607
2011	5	130300	130000	1.21735	-0.809541	5.99894	3.5691	1.27231	21.11	27.5576	3.62268	11.0053	5.3	0.0969126	3.63337	0.513845	7.50742	82057.9	11.3152	1	0	0	0.0252621	0.620147	0.901474
2012	5	130300	130000	1.20463	-0.711881	6.49224	3.7804	1.32983	21.46	27.4015	3.54934	11.0476	5.58	0.105763	3.47934	0.543382	7.68715	92070.7	11.4303	1	0	0	0.0268467	0.588341	0.903416
2013	5	130300	130000	1.22826	-0.520467	6.50877	3.9889	1.38352	21.59	32.6987	4.06786	11.2095	5.77	0.10734	3.91184	0.546649	7.8612	101204	11.5249	1	0	0	0.0290843	0.612394	0.893379
2014	5	130300	130000	1.28232	-0.559458	6.60665	3.9282	1.36818	21.83	31.8113	4.35824	11.3048	6.19	0.105149	4.15725	0.536219	7.95115	110819	11.6156	1	0	0	0.0316119	0.633361	0.884913
2015	5	130300	130000	1.41051	-0.436792	6.90073	4.0746	1.40477	15.21	37.0264	4.43543	11.3635	5.95	0.104497	4.28942	0.500935	8.07939	116412	11.6649	1	0	0	0.0311188	0.645002	0.706209
2016	5	130300	130000	1.46127	-0.273459	7.02406	7.3755	1.99816	16.811	32.0385	4.3163	11.4124	6.04	0.103917	4.45168	0.472402	8.26195	123501	11.724	1	0	0	0.030469	0.658107	0.886538
2017	5	130300	130000	1.55185	-0.187061	8.01334	10.6764	2.36804	18.412	27.0506	4.38668	11.5347	6.13	0.103336	4.38668	0.443868	8.41626	131216	11.7846	1	0	0	0.0307939	0.677748	0.946066
2018	5	130300	130000	1.64243	-0.101223	7.96693	13.9773	2.63743	20.013	22.0626	4.36529	11.6161	6.22	0.102756	4.36529	0.415335	8.54992	138524	11.8388	1	0	0	0.0306314	0.671148	0.983304
2011	6	130400	130000	0.596312	-0.26859	5.86647	3.027	1.10757	21.39	26.7282	1.51349	11.0905	5.3	0.0769902	1.51795	0.483675	6.96412	70346.5	11.1612	1	0	0	0.0144354	0.583162	0.759505
2012	6	130400	130000	0.629035	-0.0455856	6.30992	3.265	1.18326	22	27.1646	1.70397	11.29	5.58	0.0762587	1.67037	0.486457	7.14386	78930.2	11.2763	1	0	0	0.015758	0.58168	0.794677
2013	6	130400	130000	0.696533	0.149517	6.49828	3.08	1.12493	22.65	38.1196	1.85905	11.3894	5.77	0.0773341	1.78774	0.470268	7.3179	86760.1	11.3709	1	0	0	0.0180515	0.498009	0.779381
2014	6	130400	130000	0.734384	0.255963	6.50429	3.2943	1.19219	17.96	30.0188	1.93492	11.4354	6.19	0.0760416	1.84569	0.452617	7.40786	95002.3	11.4617	1	0	0	0.0198455	0.509372	0.712587
2015	6	130400	130000	0.848813	0.354557	6.85961	3.345	1.20747	17.99	34.1978	1.67943	11.3148	5.95	0.0788049	1.62415	0.369687	7.5361	99797.2	11.5109	1	0	0	0.0220742	0.531931	0.847425
2016	6	130400	130000	0.852244	0.67737	6.95718	3.5265	1.26031	17.146	33.248	1.97143	11.5343	6.04	0.0786877	2.03327	0.384662	7.71865	105875	11.57	1	0	0	0.0232248	0.531009	0.718772
2017	6	130400	130000	0.934215	0.951878	7.7977	3.708	1.31049	16.302	32.2982	2.08163	11.6013	6.13	0.0785705	2.08163	0.399637	7.87297	112488	11.6306	1	0	0	0.0226495	0.625787	0.887607
2018	6	130400	130000	1.01619	0.971946	8.27129	3.8895	1.35828	15.458	31.3484	2.07783	11.6214	6.22	0.0784533	2.07783	0.414612	8.00662	118754	11.6848	1	0	0	0.0229372	0.622756	0.969311
2011	7	130500	130000	0.525216	-0.616183	4.49981	2.0027	0.694496	19.99	17.9989	0.0725609	7.38399	5.3	0.0788062	0.072775	0.328858	7.12929	53458.4	10.8867	1	0	0	0.0193961	0.643234	0.836044
2012	7	130500	130000	0.556971	-0.453544	5.09987	2.1361	0.758982	17.94	19.0859	0.419298	9.20784	5.58	0.0782541	0.411029	0.342109	7.30902	59981.4	11.0018	1	0	0	0.0210033	0.538838	0.826243
2013	7	130500	130000	0.605956	-0.257852	5.16479	2.103	0.743365	15.74	27.9217	1.84526	10.7359	5.77	0.0781771	1.77448	0.346972	7.48307	65931.6	11.0964	1	0	0	0.0235252	0.558379	0.82481
2014	7	130500	130000	0.76098	-0.198082	5.45959	2.2758	0.822332	16.66	23.2855	1.9004	10.7914	6.19	0.0779471	1.81275	0.324842	7.57302	72195.1	11.1871	1	0	0	0.0256074	0.573158	0.777431
2015	7	130500	130000	0.876362	0.00473994	6.08904	2.4256	0.886079	17.23	28.1972	0.801674	9.99734	5.95	0.0801834	0.775283	0.472358	7.70126	75838.9	11.2364	1	0	0	0.0266111	0.58756	0.838156
2016	7	130500	130000	0.842723	0.289146	6.30931	2.7038	0.994658	15.472	29.2335	1.7739	10.9045	6.04	0.0801496	1.82954	0.27231	7.88382	80457.6	11.2955	1	0	0	0.026983	0.595199	0.732402
2017	7	130500	130000	0.996417	0.434761	7.94733	2.982	1.09259	13.714	30.2698	1.859	11.0079	6.13	0.0801158	1.859	0.072262	8.03813	85483.1	11.3561	1	0	0	0.026797	0.713674	0.894
2018	7	130500	130000	1.15011	0.623113	8.43446	3.2602	1.18179	11.956	31.3062	1.90928	11.0629	6.22	0.080082	1.90928	0.1	8.17179	90244.5	11.4103	1	0	0	0.02689	0.688389	0.975637
2011	8	130600	130000	0.574044	0.310666	6.54679	2.1796	0.779141	17.86	18.3713	1.17168	10.7049	5.3	0.0845535	1.17514	0.386533	7.81352	25800.9	10.1582	1	0	0	0.0187792	0.514961	0.859555
2012	8	130600	130000	0.566024	0.568776	6.87213	2.4053	0.877675	18.28	18.7623	1.30298	10.916	5.58	0.0823819	1.27729	0.416946	7.99325	28949.1	10.2733	1	0	0	0.0196439	0.446787	0.841614
2013	8	130600	130000	0.580206	0.981905	7.24922	2.4951	0.914329	22.79	27.222	1.37458	11.0347	5.77	0.087567	1.32186	0.391602	8.16729	31820.9	10.3679	1	0	0	0.0216571	0.460615	0.839122
2014	8	130600	130000	0.669515	0.93747	7.1285	2.6501	0.974597	22.76	22.1198	1.28547	11.0118	6.19	0.0832168	1.22619	0.420614	8.25725	34843.9	10.4586	1	0	0	0.0239178	0.470102	0.833579
2015	8	130600	130000	0.763695	1.17553	7.24423	2.9067	1.06702	13.74	26.9948	0.89274	10.6357	5.95	0.0853044	0.863352	0.375547	8.38549	36602.5	10.5079	1	0	0	0.0269509	0.462774	0.874148
2016	8	130600	130000	0.798222	1.55069	7.20365	2.9992	1.09835	17.958	28.0212	1.30288	11.1612	6.04	0.0868386	1.34375	0.392285	8.56804	38831.6	10.567	1	0	0	0.026982	0.476258	0.865666
2017	8	130600	130000	0.947464	1.81827	8.61359	3.0917	1.12872	22.176	29.0476	1.36699	11.2013	6.13	0.0883729	1.36699	0.409022	8.72236	41257.1	10.6276	1	0	0	0.0269665	0.610401	0.906687
2018	8	130600	130000	1.09671	2.11002	8.99987	3.1842	1.1582	26.394	30.074	1.76086	11.4943	6.22	0.0899071	1.76086	0.425759	8.85602	43555.1	10.6818	1	0	0	0.0269742	0.647099	0.969073
2011	9	130700	130000	0.897964	-0.853007	4.15888	2.5649	0.941919	14.41	19.0303	1.07549	9.83526	5.3	0.082793	1.07867	0.358451	7.35594	57720.4	10.9634	1	0	0	0.0225478	0.625469	0.887778
2012	9	130700	130000	0.942644	-0.720092	4.51086	2.8139	1.03457	14.7	20.3894	1.30308	10.125	5.58	0.0826264	1.27739	0.399761	7.53567	64763.5	11.0785	1	0	0	0.0232399	0.607551	0.894399
2013	9	130700	130000	0.938998	-0.579346	5.20949	2.8201	1.03677	15.79	26.0632	1.35377	10.2286	5.77	0.0772141	1.30185	0.40183	7.70972	71188.1	11.1731	1	0	0	0.0246865	0.662644	0.891025
2014	9	130700	130000	0.927801	-0.578869	5.79606	3.054	1.11645	15.07	21.3557	1.55241	10.3895	6.19	0.0825363	1.48082	0.381482	7.79967	77950.9	11.2638	1	0	0	0.0267388	0.692063	0.882102
2015	9	130700	130000	1.05274	-0.455133	5.75574	3.084	1.12623	15.07	24.3017	1.57096	10.4122	5.95	0.0879928	1.51924	0.341908	7.92791	81885.2	11.3131	1	0	0	0.029524	0.703658	0.913562
2016	9	130700	130000	1.19319	-0.261267	6.01372	3.3142	1.19822	15.515	24.4375	2.02088	10.7365	6.04	0.080389	2.08427	0.341281	8.11047	86872.2	11.3722	1	0	0	0.0334877	0.722772	0.907412
2017	9	130700	130000	1.35993	-0.113372	6.89264	3.5444	1.26537	15.96	24.5733	1.84871	10.6205	6.13	0.0727851	1.84871	0.340654	8.26478	92298.4	11.4328	1	0	0	0.0315059	0.775667	0.955304
2018	9	130700	130000	1.52667	0.017045	7.20489	3.7746	1.32829	16.405	24.709	1.84216	10.6909	6.22	0.0651812	1.84216	0.340027	8.39844	97439.3	11.487	1	0	0	0.0324968	0.775659	0.986406
2011	10	130800	130000	0.550429	-1.02895	4.21951	3.1705	1.15389	11.93	19.3862	0.332148	8.64734	5.3	0.0848447	0.333128	0.369624	7.2652	29953.2	10.3074	1	0	0	0.0185371	0.675708	0.911598
2012	10	130800	130000	0.593839	-0.900664	4.60517	3.3791	1.21761	12.11	21.1601	0.710681	9.47601	5.58	0.0840933	0.696666	0.349934	7.44493	33608.1	10.4225	1	0	0	0.0197167	0.664773	0.924087
2013	10	130800	130000	0.633908	-0.73548	4.51086	3.3653	1.21352	14.83	28.0397	0.209437	8.32773	5.77	0.0836803	0.201404	0.391591	7.61897	36942	10.5171	1	0	0	0.0213039	0.635403	0.923277
2014	10	130800	130000	0.664266	-0.723489	4.67283	3.8128	1.33836	12.37	22.5221	0.716648	9.6118	6.19	0.0828783	0.683598	0.422933	7.70893	40451.5	10.6079	1	0	0	0.0227363	0.661448	0.904456
2015	10	130800	130000	0.764731	-0.604499	5.34711	3.8505	1.3482	12.31	26.2628	0.756413	9.67778	5.95	0.0841149	0.731513	0.332488	7.83717	42493.1	10.6571	1	0	0	0.0252359	0.69158	0.941698
2016	10	130800	130000	0.822887	-0.440292	5.54126	4.0741	1.40465	13.016	26.8783	0.8956	9.90379	6.04	0.084249	0.923691	0.270394	8.01972	45081	10.7162	1	0	0	0.0268815	0.680752	0.839538
2017	10	130800	130000	1.04117	-0.347479	6.65157	4.2977	1.45808	13.722	27.4938	0.165674	8.23483	6.13	0.0843831	0.165674	0.208301	8.17404	47896.9	10.7768	1	0	0	0.0260587	0.7496	0.937288
2018	10	130800	130000	1.25944	-0.239875	7.13648	4.5213	1.5088	14.428	28.1094	0.879729	9.91532	6.22	0.0845173	0.879729	0.146208	8.30769	50564.7	10.831	1	0	0	0.0264701	0.744021	0.983847
2011	11	130900	130000	0.684932	-0.365276	4.85203	3.6053	1.2824	17.32	31.0742	0.72937	10.2846	5.3	0.0793294	0.731522	0.44066	7.32822	22737	10.0317	1	0	0	0.0131074	0.616509	0.909796
2012	11	130900	130000	0.685682	-0.225404	5.03695	3.8949	1.35967	17.54	32.8632	0.815436	10.4804	5.58	0.0784493	0.799355	0.457617	7.50795	25511.3	10.1469	1	0	0	0.0140614	0.589156	0.891701
2013	11	130900	130000	0.714368	-0.0149038	5.26269	3.996	1.38529	17.63	49.2578	0.876832	10.6219	5.77	0.0783553	0.843202	0.48886	7.682	28042.1	10.2415	1	0	0	0.0155042	0.60775	0.90625
2014	11	130900	130000	0.729074	0.0153407	5.57595	4.2676	1.45105	17.78	36.3182	0.703771	10.4412	6.19	0.0804066	0.671315	0.497574	7.77195	30706.1	10.3322	1	0	0	0.0168571	0.616025	0.877955
2015	11	130900	130000	0.822912	0.147059	6.07535	4.4819	1.50005	17.61	44.2384	0.917254	10.7642	5.95	0.0794917	0.887058	0.435013	7.90019	32255.8	10.3815	1	0	0	0.017937	0.636259	0.900701
2016	11	130900	130000	0.840895	0.249443	6.29033	4.7425	1.55656	17.822	44.077	1.02661	10.9421	6.04	0.0808671	1.05881	0.436518	8.08275	34220.3	10.4406	1	0	0	0.0191087	0.646285	0.90306
2017	11	130900	130000	0.99653	0.721237	8.01994	5.0031	1.61006	18.034	43.9156	1.10286	11.0412	6.13	0.0822425	1.10286	0.438023	8.23706	36357.8	10.5012	1	0	0	0.0185229	0.736048	0.944414
2018	11	130900	130000	1.15216	0.925354	8.49658	5.2637	1.66083	18.246	43.7543	1.17802	11.1162	6.22	0.0836179	1.17802	0.439528	8.37072	38382.8	10.5554	1	0	0	0.0188158	0.71497	0.980327
2011	12	131000	130000	0.64145	-0.461937	5.55683	3.6773	1.30218	10.76	27.1425	2.29882	10.9599	5.3	0.0911533	2.3056	0.61528	8.64141	19064.8	9.8556	1	0	0	0.0235994	0.5234	0.923879
2012	12	131000	130000	0.647647	-0.306582	5.80513	4.0598	1.40113	10.82	28.1426	2.22588	11.0352	5.58	0.0897088	2.18198	0.642251	8.82114	21391.1	9.97073	1	0	0	0.025012	0.529216	0.924382
2013	12	131000	130000	0.706464	-0.121375	5.7869	4.6046	1.52706	10.74	41.6178	2.27131	11.1351	5.77	0.0859281	2.1842	0.702503	8.99519	23513.2	10.0653	1	0	0	0.0281009	0.528929	0.924152
2014	12	131000	130000	0.884311	-0.0672973	6.2634	4.8407	1.57706	10.98	39.4047	2.1226	11.1805	6.19	0.0854574	2.02471	0.828025	9.08514	25746.9	10.1561	1	0	0	0.0296916	0.518871	0.915447
2015	12	131000	130000	1.057	0.0219163	6.56948	5.446	1.69488	11.02	53.6907	1.96785	11.2331	5.95	0.0925493	1.90307	0.629501	9.21338	27046.4	10.2053	1	0	0	0.0333235	0.551623	0.930519
2016	12	131000	130000	1.10279	0.29087	6.81161	5.8972	1.77448	11.068	51.663	1.90863	11.2924	6.04	0.0872173	1.9685	0.665596	9.39593	28693.6	10.2644	1	0	0	0.0409604	0.554062	0.892205
2017	12	131000	130000	1.33069	0.488822	8.1588	6.3484	1.8482	11.116	49.6353	2.20935	11.5012	6.13	0.0818854	2.20935	0.701692	9.55025	30485.8	10.325	1	0	0	0.037142	0.544437	0.959374
2018	12	131000	130000	1.55859	0.734512	8.62101	6.7996	1.91686	11.164	47.6076	2.17355	11.5608	6.22	0.0765534	2.17355	0.737788	9.68391	32183.8	10.3792	1	0	0	0.0390512	0.599378	0.992003
2011	13	131100	130000	0.545091	-0.847101	4.48864	2.1334	0.757717	13.65	15.6117	1.02054	9.59717	5.3	0.0795915	1.02356	0.27108	7.05749	7929.58	8.97836	1	0	0	0.0204818	0.632418	0.948039
2012	13	131100	130000	0.571926	-0.751484	4.94164	2.3101	0.837291	13.43	16.7074	1.16847	9.81706	5.58	0.0786996	1.14543	0.315493	7.23722	8897.15	9.09349	1	0	0	0.0225233	0.615967	0.944234
2013	13	131100	130000	0.615178	-0.613942	5.03695	2.3889	0.870833	16.76	26.5696	1.21768	9.91522	5.77	0.0814728	1.17097	0.369329	7.41127	9779.76	9.18807	1	0	0	0.0256827	0.638758	0.935022
2014	13	131100	130000	0.786669	-0.587921	5.44674	2.6022	0.956357	13.65	22.8986	1.21208	9.98174	6.19	0.0799861	1.15618	0.612632	7.50122	10708.8	9.27882	1	0	0	0.0276752	0.639784	0.932288
2015	13	131100	130000	0.866739	-0.434788	5.73979	2.7543	1.01316	13.27	28.5449	0.883119	9.72496	5.95	0.0828593	0.854047	0.32914	7.62946	11249.3	9.32806	1	0	0	0.0304912	0.646348	0.940907
2016	13	131100	130000	0.849129	-0.253128	5.96444	3.1955	1.16174	13.99	30.0539	1.07706	10.0754	6.04	0.0815697	1.11085	0.316154	7.81202	11934.4	9.38718	1	0	0	0.0283439	0.659554	0.955812
2017	13	131100	130000	0.986729	-0.115502	7.643	3.6367	1.29108	14.71	31.5629	1.10481	10.1709	6.13	0.08028	1.10481	0.303168	7.96633	12679.9	9.44777	1	0	0	0.0294175	0.780209	0.989868
2018	13	131100	130000	1.12433	0.0168874	7.85825	4.0779	1.40558	15.43	33.072	1.21591	10.2897	6.22	0.0789904	1.21591	0.290182	8.09999	13386.1	9.50197	1	0	0	0.0288807	0.759162	0.995178
2011	14	140100	140000	1.15582	0.121198	7.36581	4.9292	1.59518	9.7	26.5503	2.1026	11.126	5.3	0.114146	2.1088	0.730076	7.8492	219252	12.298	0	0	1	0.0636616	0.493079	0.889628
2012	14	140100	140000	1.19732	0.368533	7.56528	5.444	1.69451	10.22	27.4182	2.17966	11.2674	5.58	0.115369	2.13668	0.77733	8.02893	246006	12.4131	0	0	1	0.0661004	0.437119	0.898022
2013	14	140100	140000	1.25688	0.532102	7.65255	6.5746	1.88321	12.53	29.6204	2.52025	11.4556	5.77	0.116894	2.42359	0.775052	8.20298	270410	12.5077	0	0	1	0.0701718	0.461443	0.893077
2014	14	140100	140000	1.46175	0.596471	7.7907	5.9023	1.77534	13.7	26.2741	2.73959	11.5869	6.19	0.117638	2.61324	0.802163	8.29293	296099	12.5984	0	0	1	0.0709441	0.522394	0.888464
2015	14	140100	140000	1.6445	0.574499	7.87929	6.3483	1.84819	14.52	42.8609	2.00236	11.351	5.95	0.116926	1.93645	0.652967	8.42117	311043	12.6477	0	0	1	0.0717332	0.535945	0.919506
2016	14	140100	140000	1.73228	0.61113	7.98094	6.8234	1.92036	16.07	32.987	1.00696	10.741	6.04	0.116627	1.03855	0.666615	8.60373	329986	12.7068	0	0	1	0.0716381	0.538785	0.921226
2017	14	140100	140000	1.7015	0.654801	8.61305	7.2985	1.98767	17.62	23.1131	0.203986	9.27921	6.13	0.116328	0.203986	0.680264	8.75804	350598	12.7674	0	0	1	0.0716857	0.528811	0.939744
2018	14	140100	140000	1.67072	0.909171	8.76457	7.7736	2.05073	19.17	13.2392	0.19616	9.37856	6.22	0.116029	0.19616	0.693913	8.8917	370126	12.8216	0	0	1	0.0716619	0.559378	0.980096
2011	15	140200	140000	0.862606	-0.896267	5.14749	2.5341	0.929839	12.11	18.3655	0.811897	9.27191	5.3	0.0834598	0.814293	0.382019	7.37744	100405	11.517	0	0	1	0.0299788	0.473721	0.842017
2012	15	140200	140000	0.867061	-0.696601	5.40717	2.7815	1.02299	12.8	18.9818	1.45306	9.95299	5.58	0.0845331	1.42441	0.430457	7.55717	112656	11.6321	0	0	1	0.0298957	0.483741	0.85295
2013	15	140200	140000	1.0034	-0.592722	5.39363	2.8707	1.05456	11.47	20.1548	1.09538	9.70838	5.77	0.0851268	1.05337	0.404054	7.73121	123832	11.7267	0	0	1	0.0331734	0.488162	0.848661
2014	15	140200	140000	1.12053	-0.633505	5.20949	2.9607	1.08543	11.43	24.7338	1.16743	9.80692	6.19	0.0850872	1.11359	0.473178	7.82117	135596	11.8174	0	0	1	0.0330945	0.480854	0.861158
2015	15	140200	140000	1.26526	-0.557909	5.47227	3.0989	1.13105	13.11	32.7974	1.16772	9.85744	5.95	0.0861593	1.12928	0.317728	7.94941	142440	11.8667	0	0	1	0.0342575	0.480019	0.891311
2016	15	140200	140000	1.57859	-0.591752	5.4453	3.0046	1.10014	12.373	30.2912	1.26252	9.90897	6.04	0.0852926	1.30212	0.311052	8.13196	151114	11.9258	0	0	1	0.0375785	0.485342	0.917957
2017	15	140200	140000	1.58886	-0.457373	6.74406	2.9103	1.06826	11.636	27.785	0.977105	9.74173	6.13	0.0844259	0.977105	0.304376	8.28628	160553	11.9864	0	0	1	0.035918	0.489905	0.952572
2018	15	140200	140000	1.59912	-0.250661	7.07412	2.816	1.03532	10.899	25.2787	0.921172	9.80885	6.22	0.0835592	0.921172	0.2977	8.41993	169496	12.0406	0	0	1	0.0367483	0.475601	0.98499
2011	16	140300	140000	0.655451	-1.20403	5.02388	3.85	1.34807	8.48	23.5956	2.21132	9.80554	5.3	0.0849728	2.21784	0.656489	7.98474	45419	10.7237	0	0	1	0.0265751	0.334741	0.903786
2012	16	140300	140000	0.67227	-1.12715	5.00395	4.3702	1.47481	8.59	26.4792	2.52229	10.068	5.58	0.0854687	2.47254	0.642337	8.16448	50961.1	10.8388	0	0	1	0.0270142	0.326442	0.917447
2013	16	140300	140000	0.704404	-0.982461	5.62402	4.6001	1.52608	8.65	26.2213	2.78943	10.1849	5.77	0.0854936	2.68244	0.555235	8.33852	56016.5	10.9334	0	0	1	0.0288593	0.331006	0.910797
2014	16	140300	140000	0.79773	-0.927152	4.94876	4.4382	1.49025	8.75	26.4588	2.88257	10.2256	6.19	0.0855352	2.74964	0.541354	8.42848	61338	11.0242	0	0	1	0.0292279	0.355871	0.925614
2015	16	140300	140000	0.973309	-0.831112	4.52179	4.2688	1.45133	9.18	33.5363	3.29729	10.3255	5.95	0.0867101	3.18875	0.438531	8.55672	64433.8	11.0734	0	0	1	0.034737	0.360218	0.933376
2016	16	140300	140000	1.04747	-0.756854	4.31749	4.4461	1.49203	9.198	33.0645	3.2203	10.3464	6.04	0.0878745	3.32131	0.431186	8.73927	68358	11.1325	0	0	1	0.0337768	0.373619	0.820958
2017	16	140300	140000	1.07147	-0.814265	5.8861	4.6234	1.53113	9.216	32.5927	1.10214	9.35019	6.13	0.0890389	1.10214	0.423842	8.89359	72627.8	11.1931	0	0	1	0.0342569	0.375068	0.92466
2018	16	140300	140000	1.09547	-0.587712	6.07764	4.8007	1.56876	9.234	32.1209	1.43451	9.70155	6.22	0.0902033	1.43451	0.416497	9.02724	76673.1	11.2473	0	0	1	0.0340169	0.416314	0.976904
2011	17	140400	140000	0.413758	-0.924168	6.22654	3.6425	1.29267	7.02	18.0446	1.09479	9.93866	5.3	0.0848175	1.09802	0.593113	6.87694	36593.1	10.5076	0	0	1	0.0189148	0.481594	0.826365
2012	17	140400	140000	0.424881	-0.853646	6.2653	3.9523	1.3743	7.88	19.6308	1.35377	10.2374	5.58	0.0847614	1.32707	0.66142	7.05667	41058.3	10.6227	0	0	1	0.0193099	0.490132	0.830818
2013	17	140400	140000	0.47285	-0.657917	6.31355	3.9343	1.36973	5.37	20.5713	1.50952	10.3502	5.77	0.0857484	1.45162	0.604613	7.23072	45131.3	10.7173	0	0	1	0.0207451	0.442397	0.823046
2014	17	140400	140000	0.639294	-0.670151	6.31173	3.9196	1.36599	8.9	24.5104	1.66435	10.4459	6.19	0.0876704	1.5876	0.558663	7.32067	49418.8	10.8081	0	0	1	0.0222581	0.455363	0.764339
2015	17	140400	140000	0.860747	-0.544758	5.68358	3.5029	1.25359	10.02	28.9859	2.43077	10.717	5.95	0.0882812	2.35075	0.399212	7.44892	51913	10.8573	0	0	1	0.0265713	0.468936	0.867532
2016	17	140400	140000	0.86901	-0.483999	5.33593	3.7063	1.31003	9.944	27.5236	2.40786	10.7685	6.04	0.0874147	2.48339	0.420441	7.63147	55074.6	10.9164	0	0	1	0.026124	0.479852	0.835498
2017	17	140400	140000	0.821385	-0.266485	6.44095	3.9097	1.36346	9.868	26.0613	1.67676	10.5576	6.13	0.0865483	1.67676	0.441671	7.78578	58514.6	10.977	0	0	1	0.0263476	0.478448	0.913664
2018	17	140400	140000	0.773759	-0.283871	6.58893	4.1131	1.41418	9.792	24.5991	1.5497	10.5866	6.22	0.0856818	1.5497	0.462901	7.91944	61773.8	11.0312	0	0	1	0.0262358	0.483539	0.973713
2011	18	140500	140000	0.461503	-1.09387	4.7362	3.9205	1.36622	14.12	23.3886	1.56859	9.98962	5.3	0.0813476	1.57322	0.599822	6.70278	11588	9.35772	0	0	1	0.0238195	0.400277	0.887456
2012	18	140500	140000	0.483811	-0.99608	4.86753	4.4257	1.48743	14.62	26.3146	1.63891	10.1572	5.58	0.082304	1.60659	0.63859	6.88251	13002	9.47285	0	0	1	0.0247481	0.415917	0.897135
2013	18	140500	140000	0.534027	-0.841737	5.21494	4.7119	1.55009	14.91	24.5641	1.7724	10.2541	5.77	0.0831772	1.70442	0.60118	7.05656	14291.8	9.56744	0	0	1	0.0252595	0.369462	0.8878
2014	18	140500	140000	0.63002	-0.820668	5.2933	4.4943	1.50281	15.36	27.0363	1.76751	10.2552	6.19	0.083411	1.686	0.606167	7.14651	15649.5	9.65819	0	0	1	0.0263056	0.376193	0.876624
2015	18	140500	140000	0.719675	-0.664833	5.50533	4.4994	1.50394	15.28	34.1803	1.58951	10.1533	5.95	0.0854947	1.53718	0.521349	7.27475	16439.3	9.70743	0	0	1	0.0266479	0.374327	0.893698
2016	18	140500	140000	0.801248	-0.477322	5.60458	4.5271	1.51008	15.776	32.9691	1.22817	9.90409	6.04	0.08449	1.2667	0.51779	7.45731	17440.5	9.76655	0	0	1	0.0287492	0.379129	0.741188
2017	18	140500	140000	0.807969	-0.500526	6.05678	4.5548	1.51618	16.272	31.7579	1.12119	9.90588	6.13	0.0834853	1.12119	0.514231	7.61162	18529.9	9.82714	0	0	1	0.0276986	0.379495	0.934549
2018	18	140500	140000	0.814689	-0.20726	6.4599	4.5825	1.52224	16.768	30.5467	1.35493	10.2556	6.22	0.0824806	1.35493	0.510672	7.74528	19562	9.88134	0	0	1	0.0282239	0.37594	0.98088
2011	19	140700	140000	0.672747	-0.954714	4.93447	2.73	1.0043	10.29	18.3521	0.470718	8.78063	5.3	0.0880142	0.472107	0.50607	7.74443	12498	9.43332	0	0	1	0.0231444	0.512021	0.857409
2012	19	140700	140000	0.676621	-0.845778	5.18178	3.0093	1.10171	12.78	20.0295	0.783589	9.393	5.58	0.0890082	0.768137	0.555171	7.92416	14023	9.54846	0	0	1	0.0246858	0.525419	0.884586
2013	19	140700	140000	0.727776	-0.653862	5.17615	3.0977	1.13066	16.62	20.4929	1.15957	9.82043	5.77	0.0974177	1.1151	0.538916	8.09821	15414.1	9.64304	0	0	1	0.0268353	0.518105	0.746097
2014	19	140700	140000	0.898419	-0.679767	5.17048	3.1434	1.14531	13.88	22.9447	2.18334	10.4717	6.19	0.0996749	2.08265	0.541911	8.18816	16878.5	9.73379	0	0	1	0.0282129	0.549085	0.87189
2015	19	140700	140000	1.05252	-0.513582	5.47646	3.1434	1.14531	15.76	25.8168	2.2825	10.5208	5.95	0.102173	2.20736	0.415662	8.3164	17730.3	9.78303	0	0	1	0.0310678	0.568916	0.899111
2016	19	140700	140000	1.09709	0.190077	5.55811	3.2646	1.18314	17.478	24.8696	2.23519	10.5419	6.04	0.103075	2.3053	0.407819	8.49896	18810.1	9.84215	0	0	1	0.0342888	0.589833	0.89172
2017	19	140700	140000	1.01772	-0.384488	6.88551	3.3858	1.21959	19.196	23.9223	1.93437	10.5609	6.13	0.103977	1.93437	0.399975	8.65327	19985.1	9.90274	0	0	1	0.0326783	0.597186	0.959752
2018	19	140700	140000	0.938355	-0.339656	8.21291	3.507	1.25476	20.914	22.975	1.55181	10.4597	6.22	0.10488	1.55181	0.392132	8.78693	21098.2	9.95694	0	0	1	0.0334835	0.573071	0.992702
2011	20	140800	140000	0.724691	-0.734472	4.89784	1.9733	0.679707	5.12	17.0373	1.27233	9.90793	5.3	0.0801529	1.27608	0.246564	7.31316	12498	9.43332	0	0	1	0.0169108	0.641832	0.866502
2012	20	140800	140000	0.811157	-0.5428	5.33754	2.0628	0.724064	6.3	18.9178	1.22521	9.9199	5.58	0.081313	1.20104	0.215639	7.49289	14023	9.54846	0	0	1	0.0180304	0.515129	0.867253
2013	20	140800	140000	0.867418	-0.405698	5.56452	2.1841	0.781204	8.7	17.5581	0.0763119	7.2086	5.77	0.0884554	0.0733851	0.198203	7.66693	15414.1	9.64304	0	0	1	0.0204935	0.677699	0.851339
2014	20	140800	140000	1.02201	-0.289644	5.6058	2.294	0.830297	10.31	21.2473	0.0888521	7.41337	6.19	0.0862414	0.0847545	0.221083	7.75689	16878.5	9.73379	0	0	1	0.0877744	0.619034	0.79679
2015	20	140800	140000	1.22814	-0.043609	5.65599	2.2304	0.802181	10.5	24.8278	0.0957212	7.46451	5.95	0.0886472	0.0925701	0.203274	7.88513	17730.3	9.78303	0	0	1	0.0227545	0.65276	0.849885
2016	20	140800	140000	1.29992	0.312467	5.69709	2.3106	0.837507	12.617	24.4393	0.117436	7.70931	6.04	0.088456	0.121119	0.20536	8.06768	18810.1	9.84215	0	0	1	0.023732	0.67028	0.789129
2017	20	140800	140000	1.30459	0.567982	6.94409	2.3908	0.871628	14.734	24.0508	0.336629	8.85152	6.13	0.0882648	0.336629	0.207447	8.222	19985.1	9.90274	0	0	1	0.0232433	0.67661	0.83833
2018	20	140800	140000	1.30926	-0.401367	7.26193	2.471	0.904623	16.851	23.6623	0.283342	8.80117	6.22	0.0880736	0.283342	0.209533	8.35565	21098.2	9.95694	0	0	1	0.0234876	0.661512	0.922986
2011	21	140900	140000	0.747479	-0.960008	4.66344	1.8019	0.588842	4.53	12.8361	0.194868	7.42536	5.3	0.0766571	0.195443	0.351963	8.66252	12498	9.43332	0	0	1	0.0278841	0.680703	0.915826
2012	21	140900	140000	0.758961	-0.858925	4.94876	2.0081	0.697189	7.88	14.2905	0.203589	7.58223	5.58	0.0803231	0.199574	0.35898	8.84225	14023	9.54846	0	0	1	0.0288188	0.669815	0.930906
2013	21	140900	140000	0.806039	-0.843307	5.52943	2.1052	0.74441	9.15	14.7608	0.0485903	6.20254	5.77	0.0811161	0.0467266	0.345745	9.0163	15414.1	9.64304	0	0	1	0.0312464	0.680624	0.923327
2014	21	140900	140000	0.902608	-0.800844	5.03044	2.1796	0.779141	9.91	16.3638	0.408925	8.37101	6.19	0.0819799	0.390066	0.377714	9.10626	16878.5	9.73379	0	0	1	0.032156	0.70247	0.890935
2015	21	140900	140000	1.02796	-0.663517	4.49981	2.1731	0.776155	10.77	19.9201	0.404606	8.36171	5.95	0.0848038	0.391287	0.304345	9.2345	17730.3	9.78303	0	0	1	0.0345462	0.70973	0.911673
2016	21	140900	140000	1.06665	-0.474745	1.09861	2.2747	0.821848	12.801	19.5573	0.298648	8.10802	6.04	0.085738	0.308015	0.279711	9.41705	18810.1	9.84215	0	0	1	0.0354682	0.719463	0.723993
2017	21	140900	140000	0.997041	-0.575746	5.83188	2.3763	0.865545	14.832	19.1946	0.319904	8.37655	6.13	0.0866721	0.319904	0.255077	9.57137	19985.1	9.90274	0	0	1	0.0350072	0.720019	0.968389
2018	21	140900	140000	0.927431	-0.61591	6.1717	2.4779	0.907411	16.863	18.8319	0.30503	8.45212	6.22	0.0876063	0.30503	0.230443	9.70502	21098.2	9.95694	0	0	1	0.0352377	0.717313	0.989183
2011	22	141000	140000	0.481916	-0.66046	4.90527	2.622	0.963937	6.01	14.5565	0.512056	9.10864	5.3	0.0833062	0.513567	0.476179	6.85979	21278.2	9.96544	0	0	1	0.0186399	0.649056	0.88697
2012	22	141000	140000	0.502414	-0.597536	5.38907	2.8031	1.03073	6.33	15.838	0.717847	9.51863	5.58	0.0832181	0.70369	0.49746	7.03952	23874.5	10.0806	0	0	1	0.0197075	0.605992	0.730678
2013	22	141000	140000	0.551453	-0.375635	5.80814	2.8663	1.05302	6.55	16.5714	0.730345	9.5382	5.77	0.0843732	0.702333	0.445403	7.21356	26242.9	10.1752	0	0	1	0.0215676	0.626413	0.874083
2014	22	141000	140000	0.696484	-0.358047	6.1334	2.7557	1.01367	7.89	18.8306	0.791597	9.60999	6.19	0.0847181	0.75509	0.417771	7.30352	28736	10.2659	0	0	1	0.0230541	0.642424	0.856222
2015	22	141000	140000	0.899238	-0.186726	6.27288	2.6239	0.964662	8.81	25.1181	0.86857	9.65886	5.95	0.0868734	0.839977	0.306691	7.43176	30186.3	10.3151	0	0	1	0.0261928	0.641156	0.899631
2016	22	141000	140000	0.976804	0.12319	6.45886	2.7102	0.997022	9.266	23.1023	0.8903	9.72083	6.04	0.0872673	0.918226	0.276518	7.61431	32024.7	10.3743	0	0	1	0.0275326	0.650538	0.607741
2017	22	141000	140000	1.00703	0.0560212	6.64484	2.7965	1.02837	9.722	21.0865	0.868597	9.7874	6.13	0.0876612	0.868597	0.246346	7.76863	34025.1	10.4349	0	0	1	0.0268627	0.65365	0.705909
2018	22	141000	140000	1.03726	0.215315	6.83083	2.8828	1.05876	10.178	19.0707	0.836638	9.83671	6.22	0.0880552	0.836638	0.216174	7.90228	35920.2	10.4891	0	0	1	0.0271976	0.664998	0.676935
2011	23	141100	140000	0.298874	-0.879868	4.21951	3.0224	1.10605	10.03	12.4923	1.09269	9.86188	5.3	0.0833062	0.513567	0.476179	6.85979	11752.6	9.37183	0	0	1	0.0186399	0.588722	0.909138
2012	23	141100	140000	0.30452	-0.763993	5.01728	3.2709	1.18507	10.22	14.4412	1.67368	10.3728	5.58	0.0832181	0.70369	0.49746	7.03952	13186.7	9.48696	0	0	1	0.0197075	0.446429	0.97675
2013	23	141100	140000	0.341785	-0.659183	5.83773	3.1183	1.13729	10.44	13.938	1.69098	10.3816	5.77	0.0843732	0.702333	0.445403	7.21356	14494.8	9.58155	0	0	1	0.0215676	0.533886	0.878359
2014	23	141100	140000	0.508041	-0.58006	4.89784	2.896	1.06333	10.99	17.2528	0.251964	8.36846	6.19	0.0847181	0.75509	0.417771	7.30352	15871.8	9.6723	0	0	1	0.0230541	0.537984	0.845913
2015	23	141100	140000	0.65759	-0.437274	4.55388	2.5003	0.916411	12.27	20.1813	0.288378	8.36171	5.95	0.0868734	0.839977	0.306691	7.43176	16672.9	9.72154	0	0	1	0.0261928	0.535323	0.88045
2016	23	141100	140000	0.695824	-0.440349	4.02535	2.5896	0.951503	12.365	20.1366	0.214881	8.10802	6.04	0.0872673	0.918226	0.276518	7.61431	17688.3	9.78066	0	0	1	0.0275326	0.545239	0.737104
2017	23	141100	140000	0.628251	-0.259688	6.04501	2.6789	0.985406	12.46	20.0918	0.0631555	7.15851	6.13	0.0876612	0.0631555	0.246346	7.76863	18793.1	9.84125	0	0	1	0.0268627	0.569888	0.887442
2018	23	141100	140000	0.560678	0.369051	8.06466	2.7682	1.0182	12.555	20.0471	4.01802	11.3921	6.22	0.0880552	4.01802	0.216174	7.90228	19839.9	9.89545	0	0	1	0.0271976	0.576293	0.950717
2011	24	150100	150000	1.6177	-0.77574	6.12249	7.5266	2.01844	14.74	56.2181	2.61943	11.3914	4.7	0.112891	2.62716	0.592273	7.33096	11752.6	9.37183	0	1	0	0.0293489	0.700246	0.891354
2012	24	150100	150000	1.60988	-0.551265	6.06379	8.4534	2.13457	15.97	62.723	1.60492	11.0299	4.89	0.114239	1.57327	0.648863	7.51069	13186.7	9.48696	0	1	0	0.0303485	0.67581	0.906693
2013	24	150100	150000	1.97154	-0.356891	6.46459	11.5829	2.44953	17.41	57.0775	1.91718	11.2983	5.08	0.114852	1.84365	0.617354	7.68474	14494.8	9.58155	0	1	0	0.0321396	0.721272	0.898251
2014	24	150100	150000	2.26407	-0.404218	6.37502	9.5961	2.26136	17.57	63.7402	1.3095	10.9827	5.27	0.115246	1.2491	0.68039	7.77469	15871.8	9.6723	0	1	0	0.0341032	0.714828	0.856812
2015	24	150100	150000	2.41839	-0.258798	6.54103	10.1492	2.31739	19.26	85.8204	0.929579	10.7057	5.4	0.114635	0.898978	0.685999	7.90293	16672.9	9.72154	0	1	0	0.0370117	0.71264	0.920453
2016	24	150100	150000	2.45999	0.0216293	6.5391	10.3235	2.33442	20.182	74.0614	1.78442	11.3844	5.57	0.113921	1.84039	0.642071	8.08549	17688.3	9.78066	0	1	0	0.0416899	0.71405	0.805145
2017	24	150100	150000	2.47402	-0.0156017	7.5438	10.4978	2.35117	21.104	62.3025	0.727221	10.5126	5.74	0.113206	0.727221	0.598143	8.2398	18793.1	9.84125	0	1	0	0.0393508	0.733065	0.924262
2018	24	150100	150000	2.48804	1.12684	8.5485	10.6721	2.36763	22.026	50.5435	0.442006	9.89988	5.91	0.112492	0.442006	0.554215	8.37346	19839.9	9.89545	0	1	0	0.0405204	0.735607	0.977803
2011	25	150200	150000	0.756723	-0.853126	5.63121	11.2372	2.41923	13.48	77.0743	2.65708	11.728	4.7	0.0961581	2.66492	0.64415	8.02243	26441.1	10.1827	0	1	0	0.010889	0.423356	0.765496
2012	25	150200	150000	0.760759	-0.741588	5.89164	12.5709	2.53138	16.69	91.5376	2.57824	11.8241	4.89	0.0971773	2.52739	0.638108	8.20216	29667.4	10.2978	0	1	0	0.0102643	0.397918	0.783205
2013	25	150200	150000	0.881658	-0.538864	6.39859	15.569	2.74528	17.11	89.8858	2.59216	11.8565	5.08	0.0977701	2.49274	0.605525	8.37621	32610.5	10.3924	0	1	0	0.0112919	0.411983	0.771201
2014	25	150200	150000	0.972611	-0.530913	6.28972	13.0676	2.57014	18.16	97.1569	1.98178	11.6254	5.27	0.0979261	1.89038	0.662496	8.46616	35708.5	10.4831	0	1	0	0.0119013	0.439303	0.79298
2015	25	150200	150000	1.01095	-0.556561	6.46147	13.2253	2.58213	18.33	112.692	1.42605	11.3195	5.4	0.0987534	1.3791	0.641553	8.59441	37510.7	10.5324	0	1	0	0.0131712	0.460327	0.821205
2016	25	150200	150000	1.07047	-0.402455	6.44942	13.6021	2.61022	20.105	108.137	1.68234	11.5232	5.57	0.0992877	1.73511	0.654538	8.77696	39795.2	10.5915	0	1	0	0.0145801	0.464153	0.834428
2017	25	150200	150000	1.21448	-0.334385	7.28893	13.9789	2.63755	21.88	103.583	0.327349	9.92329	5.74	0.099822	0.327349	0.667523	8.93128	42280.9	10.6521	0	1	0	0.0138756	0.515592	0.902197
2018	25	150200	150000	1.35848	-0.318529	8.12844	14.3557	2.66415	23.655	99.0281	0.386449	9.78205	5.91	0.100356	0.386449	0.680508	9.06493	44635.9	10.7063	0	1	0	0.0142279	0.531412	0.96702
2011	26	150300	150000	0.360703	-1.39899	2.48491	8.9521	2.19189	16.2	35.7601	0.793197	8.69148	4.7	0.0802407	0.795538	0.469238	7.72243	26441.1	10.1827	0	1	0	0.0169655	0.352883	0.867102
2012	26	150300	150000	0.349762	-1.23691	2.48491	10.3242	2.33449	13.77	39.4876	0.864625	8.9297	4.89	0.0802031	0.345628	0.581411	7.90216	29667.4	10.2978	0	1	0	0.0167293	0.356031	0.890344
2013	26	150300	150000	0.50273	-1.05409	3.09104	10.366	2.33853	13.78	48.0911	1.35548	9.39266	5.08	0.0793253	1.30349	0.755164	8.07621	32610.5	10.3924	0	1	0	0.0186328	0.378978	0.891475
2014	26	150300	150000	0.564826	-1.04583	3.17805	10.8556	2.38468	18.28	56.5875	0.621478	8.66561	5.27	0.0838059	0.592817	0.793003	8.16616	35708.5	10.4831	0	1	0	0.0189765	0.381182	0.88903
2015	26	150300	150000	0.739344	-1.04877	3.21888	10.0871	2.31126	32.12	71.2081	0.0926027	6.69084	5.4	0.0853998	0.0895543	0.757128	8.2944	37510.7	10.5324	0	1	0	0.0219323	0.394241	0.922465
2016	26	150300	150000	0.752386	-1.14347	3.28341	10.2725	2.32947	32.3864	63.7087	0.0225086	5.29832	5.57	0.0807695	0.0232146	0.61171	8.47696	39795.2	10.5915	0	1	0	0.0216117	0.410636	0.859735
2017	26	150300	150000	0.675273	-1.03137	4.94876	10.4579	2.34736	32.6527	56.2094	0.142213	7.16317	5.74	0.0761393	0.142213	0.466292	8.63127	42280.9	10.6521	0	1	0	0.021772	0.501127	0.936186
2018	26	150300	150000	0.59816	-1.03963	5.45104	10.6433	2.36493	32.9191	48.71	0.17102	7.18311	5.91	0.0715091	0.17102	0.320875	8.76493	44635.9	10.7063	0	1	0	0.0216919	0.473798	0.98704
2011	27	150400	150000	0.572814	-0.119968	4.47734	3.1121	1.1353	13.74	22.1432	0.175677	8.20931	4.7	0.082475	0.176195	0.226958	6.81129	26441.1	10.1827	0	1	0	0.0118925	0.606621	0.722831
2012	27	150400	150000	0.532779	-0.805417	4.48864	3.636	1.29088	10.66	24.4306	0.0464527	7.03174	4.89	0.0826838	0.0455367	0.22897	6.99102	29667.4	10.2978	0	1	0	0.0119181	0.591079	0.884462
2013	27	150400	150000	0.657165	-0.587306	4.81218	3.634	1.29033	13.44	26.4267	0.0381934	6.90776	5.08	0.082713	0.0367285	0.262175	7.16507	32610.5	10.3924	0	1	0	0.0126226	0.585185	0.871258
2014	27	150400	150000	0.749483	-0.543186	5.00395	4.1309	1.4185	16.07	30.3538	0.0764817	7.65539	5.27	0.0826456	0.0729545	0.271958	7.25502	35708.5	10.4831	0	1	0	0.0135773	0.595217	0.856387
2015	27	150400	150000	0.795023	-0.361235	5.04343	4.3269	1.46485	17.29	37.0566	0.296175	9.05486	5.4	0.083679	0.286426	0.251973	7.38326	37510.7	10.5324	0	1	0	0.01428	0.618324	0.885235
2016	27	150400	150000	0.805957	-0.315337	5.16097	4.4936	1.50265	17.993	34.8891	0.373653	9.32519	5.57	0.0841279	0.385373	0.254707	7.56582	39795.2	10.5915	0	1	0	0.0166767	0.626658	0.815718
2017	27	150400	150000	1.2076	-0.100015	6.14633	4.6603	1.53908	18.696	32.7216	0.545958	9.74097	5.74	0.0845769	0.545958	0.257441	7.72013	42280.9	10.6521	0	1	0	0.0154784	0.660488	0.949254
2018	27	150400	150000	1.60923	-0.178705	6.65415	4.827	1.57423	19.399	30.5541	1.61706	10.5692	5.91	0.0850259	1.61706	0.260174	7.85379	44635.9	10.7063	0	1	0	0.0160775	0.712636	0.985324
2011	28	150500	150000	0.398693	-0.722654	4.00733	4.6167	1.52968	6.79	27.683	0.214916	8.48364	4.7	0.0812412	0.21555	0.343059	6.84803	42332.3	10.6533	0	1	0	0.00754145	0.516586	0.910078
2012	28	150500	150000	0.365579	-0.632233	4.11087	5.3976	1.68595	11.31	29.9577	0.251152	8.79452	4.89	0.0829604	0.246199	0.348929	7.02776	47497.7	10.7684	0	1	0	0.00731793	0.523065	0.90228
2013	28	150500	150000	0.483698	-0.493696	4.11087	5.5508	1.71394	10.58	34.558	0.254701	8.86036	5.08	0.0844001	0.244932	0.347379	7.20181	52209.5	10.863	0	1	0	0.00787036	0.499306	0.867578
2014	28	150500	150000	0.519745	-0.432834	4.09434	6.038	1.79807	13.87	36.8418	0.0756021	7.70301	5.27	0.0879026	0.0721155	0.355295	7.29176	57169.4	10.9538	0	1	0	0.00766902	0.515083	0.876519
2015	28	150500	150000	0.694499	-0.508715	4.72739	6.0123	1.79381	13.92	48.0579	0.0733787	7.66809	5.4	0.0883947	0.0709631	0.331718	7.42	60054.8	11.003	0	1	0	0.00925743	0.524298	0.898204
2016	28	150500	150000	0.725224	-0.60468	4.86753	6.2424	1.83136	16.34	45.7292	0.0547739	7.41337	5.57	0.0889102	0.0564919	0.358405	7.60256	63712.2	11.0621	0	1	0	0.0101447	0.531026	0.868572
2017	28	150500	150000	1.35658	-0.4885	3.82864	6.4725	1.86756	18.76	43.4005	0.00637153	5.29832	5.74	0.0894257	0.00637153	0.385093	7.75687	67691.8	11.1227	0	1	0	0.00970105	0.581625	0.921142
2018	28	150500	150000	1.98793	-0.417576	3.46282	6.7026	1.9025	21.18	41.0718	0.0155854	5.75257	5.91	0.0899412	0.0155854	0.41178	7.89053	71462.2	11.1769	0	1	0	0.00992287	0.63726	0.975222
2011	29	150700	150000	0.825062	-1.01596	2.99573	4.5038	1.50492	68.21	26.2009	0.547055	9.18287	4.7	0.0812412	0.21555	0.343059	6.84803	106734	11.5781	0	1	0	0.00754145	0.458028	0.900379
2012	29	150700	150000	0.741251	-0.96728	2.70805	5.2649	1.66106	17.37	27.7898	0.518355	9.28285	4.89	0.0829604	0.246199	0.348929	7.02776	119758	11.6932	0	1	0	0.00731793	0.456894	0.898851
2013	29	150700	150000	0.71126	-0.787404	2.99573	5.6544	1.73243	19.41	26.8982	1.04189	10.0495	5.08	0.0844001	0.244932	0.347379	7.20181	131638	11.7878	0	1	0	0.00787036	0.470895	0.892856
2014	29	150700	150000	0.816367	-0.632307	3.93183	6.0152	1.79429	19.77	30.9008	0.253039	8.69634	5.27	0.0879026	0.0721155	0.355295	7.29176	144143	11.8786	0	1	0	0.00766902	0.479969	0.869564
2015	29	150700	150000	0.87874	-0.468988	4.09434	6.3131	1.84263	20.86	42.2676	0.143706	8.17976	5.4	0.0883947	0.0709631	0.331718	7.42	151418	11.9278	0	1	0	0.00925743	0.480781	0.882956
2016	29	150700	150000	0.895456	-0.631002	4.42684	6.414	1.85848	22.06	31.7991	0.183245	8.43642	5.57	0.0889102	0.0564919	0.358405	7.60256	160640	11.9869	0	1	0	0.0101447	0.474191	0.882063
2017	29	150700	150000	1.28995	-0.555659	5.71043	6.5149	1.87409	23.26	21.3307	0.189035	8.48094	5.74	0.0894257	0.189035	0.385093	7.75687	170674	12.0475	0	1	0	0.00970105	0.532065	0.919795
2018	29	150700	150000	1.68444	-0.548083	5.57973	6.6158	1.88946	24.46	10.8623	0.689592	9.5042	5.91	0.0899412	0.689592	0.41178	7.89053	180180	12.1017	0	1	0	0.00992287	0.533862	0.975361
2011	30	150800	150000	0.401006	-1.07308	3.09104	4.3118	1.46136	11.01	20.0766	0.457151	8.537	4.7	0.0812412	0.21555	0.343059	6.84803	5382.42	8.59089	0	1	0	0.00754145	0.559162	0.894106
2012	30	150800	150000	0.382878	-1.06498	3.7612	4.8812	1.58539	13.89	20.1456	2.0587	10.1659	4.89	0.0829604	0.246199	0.348929	7.02776	6039.19	8.70602	0	1	0	0.00731793	0.572327	0.926128
2013	30	150800	150000	0.432687	-0.995191	3.63759	4.5622	1.5178	15.82	21.6325	0.6383	9.02099	5.08	0.0844001	0.244932	0.347379	7.20181	6638.28	8.80061	0	1	0	0.00787036	0.620621	0.916125
2014	30	150800	150000	0.461636	-0.846848	3.55535	5.1872	1.64619	28.14	23.5612	0.745664	9.21473	5.27	0.0879026	0.0721155	0.355295	7.29176	7268.92	8.89136	0	1	0	0.00766902	0.617666	0.901757
2015	30	150800	150000	0.60193	-0.880548	4.58497	5.3	1.66771	19.47	30.2914	1.10951	9.63489	5.4	0.0883947	0.0709631	0.331718	7.42	7635.79	8.9406	0	1	0	0.00925743	0.647307	0.927499
2016	30	150800	150000	0.634137	-0.71813	4.76217	5.448	1.69525	27.017	30.0992	1.0553	9.61581	5.57	0.0889102	0.0564919	0.358405	7.60256	8100.82	8.99972	0	1	0	0.0101447	0.666924	0.90037
2017	30	150800	150000	0.832829	-0.642892	5.50126	5.596	1.72205	34.564	29.9069	0.945455	9.53597	5.74	0.0894257	0.945455	0.385093	7.75687	8606.81	9.06031	0	1	0	0.00970105	0.714804	0.950053
2018	30	150800	150000	1.03152	-0.710128	6.29342	5.744	1.74816	42.111	29.7147	1.99363	10.1335	5.91	0.0899412	1.99363	0.41178	7.89053	9086.2	9.11451	0	1	0	0.00992287	0.768904	0.985875
2011	31	150900	150000	0.558096	-1.31185	4.07754	3.2246	1.17081	13.81	19.0221	1.19581	9.45822	4.7	0.0812412	0.21555	0.343059	6.84803	74132.9	11.2136	0	1	0	0.00754145	0.762071	0.907791
2012	31	150900	150000	0.535734	-1.22387	4.34381	3.6721	1.30076	14.84	19.1777	1.41311	9.74923	4.89	0.0829604	0.246199	0.348929	7.02776	83178.6	11.3287	0	1	0	0.00731793	0.784314	0.941284
2013	31	150900	150000	0.60187	-0.933986	2.48491	2.9463	1.08055	27.49	20.8119	1.71173	10.0061	5.08	0.0844001	0.244932	0.347379	7.20181	91430	11.4233	0	1	0	0.00787036	0.755078	0.937652
2014	31	150900	150000	0.706533	-0.963416	2.94444	4.1138	1.41435	27.97	23.8134	1.44651	9.88456	5.27	0.0879026	0.0721155	0.355295	7.29176	100116	11.5141	0	1	0	0.00766902	0.783441	0.925581
2015	31	150900	150000	0.760552	-0.713425	3.29584	4.3221	1.46374	28.07	29.4185	0.281344	8.29205	5.4	0.0883947	0.0709631	0.331718	7.42	105169	11.5633	0	1	0	0.00925743	0.803749	0.940831
2016	31	150900	150000	0.761934	-0.79031	3.53612	4.4517	1.49329	28.17	27.5637	5.42517	11.2784	5.57	0.0889102	0.0564919	0.358405	7.60256	111574	11.6224	0	1	0	0.0101447	0.806784	0.910727
2017	31	150900	150000	0.908086	-0.840114	3.63759	4.5813	1.52198	28.27	25.7088	0.238302	8.17948	5.74	0.0894257	0.238302	0.385093	7.75687	118543	11.683	0	1	0	0.00970105	0.824822	0.959542
2018	31	150900	150000	1.05424	-0.809452	3.73906	4.7109	1.54988	28.37	23.854	0.181949	7.67786	5.91	0.0899412	0.181949	0.41178	7.89053	125146	11.7372	0	1	0	0.00992287	0.846806	0.988178
2011	32	210100	210000	0.862224	0.935903	8.36939	7.2648	1.98304	11.99	34.4829	5.99013	13.2181	4.68	0.110338	6.0078	0.97002	7.08654	417016	12.9409	1	0	0	0.0266826	0.626573	0.880824
2012	32	210100	210000	0.858509	1.32796	8.57017	8.048	2.08542	12.73	39.3454	5.66142	13.2715	5.34	0.110077	5.54977	0.933366	7.26627	467901	13.056	1	0	0	0.027456	0.60533	0.873663
2013	32	210100	210000	0.848461	1.31675	8.8413	9.8467	2.28714	14.82	38.4928	5.22763	13.2727	5.33	0.110824	5.02713	0.908903	7.44031	514317	13.1506	1	0	0	0.0283636	0.533643	0.826819
2014	32	210100	210000	0.912791	1.34418	8.99777	8.5816	2.14962	15.92	39.4473	2.06302	12.3345	5.1	0.111322	1.96788	0.859062	7.53027	563177	13.2413	1	0	0	0.0314656	0.53321	0.809489
2015	32	210100	210000	0.994976	1.8408	9.11096	8.7734	2.17172	17.02	52.7688	0.939712	11.5723	5.34	0.110589	0.908777	0.749765	7.65851	591602	13.2906	1	0	0	0.0346682	0.550472	0.853943
2016	32	210100	210000	1.45424	1.88471	9.22598	6.6893	1.90051	18.1413	42.1734	0.94753	11.3097	5.43	0.110316	0.97725	0.752307	7.84106	627631	13.3497	1	0	0	0.0483415	0.573924	0.844936
2017	32	210100	210000	1.49625	1.90719	9.19938	4.6052	1.52719	19.2627	31.5779	1.12734	11.5255	5.52	0.110043	1.12734	0.754849	7.99538	666834	13.4103	1	0	0	0.0415048	0.602635	0.898259
2018	32	210100	210000	1.53826	2.11583	9.44002	2.5211	0.924695	20.384	20.9824	1.46454	11.8713	5.61	0.10977	1.46454	0.757392	8.12903	703976	13.4645	1	0	0	0.0449232	0.628534	0.965407
2011	33	210200	210000	0.795969	0.631632	8.66854	9.1295	2.21151	13.7	48.6211	11.5302	13.9119	4.68	0.106402	11.5642	0.885958	7.91147	257606	12.4592	1	0	0	0.0264339	0.477778	0.744259
2012	33	210200	210000	0.802505	0.848845	8.9964	10.2922	2.33139	13.7	54.866	11.3577	14.0266	5.34	0.107339	11.1337	0.841911	8.0912	289039	12.5743	1	0	0	0.0263461	0.476814	0.716403
2013	33	210200	210000	0.84313	0.980236	9.25033	12.9455	2.56075	14.48	57.1477	11.4476	14.123	5.33	0.108161	11.0085	0.784621	8.26524	317712	12.6689	1	0	0	0.0269126	0.436953	0.744285
2014	33	210200	210000	0.950932	0.844664	8.44591	10.9939	2.39734	14.49	60.9406	11.7808	14.1523	5.1	0.108598	11.2375	0.789186	8.3552	347895	12.7597	1	0	0	0.0281366	0.475722	0.626128
2015	33	210200	210000	1.17363	0.758957	8.42902	11.0682	2.40408	14.93	91.4532	2.25146	12.5073	5.34	0.107982	2.17734	0.636783	8.48344	365454	12.8089	1	0	0	0.0310863	0.512184	0.652951
2016	33	210200	210000	1.22724	1.03761	6.57554	9.747	2.27696	15.3613	60.7578	2.83881	12.6122	5.43	0.107453	2.92786	0.703113	8.66599	387711	12.868	1	0	0	0.0369802	0.534254	0.655577
2017	33	210200	210000	1.22824	1.17048	8.95777	8.4258	2.1313	15.7927	30.0625	2.99312	12.6912	5.52	0.106924	2.99312	0.769444	8.82031	411928	12.9286	1	0	0	0.0340332	0.5892	0.640783
2018	33	210200	210000	1.22924	1.2461	9.26454	7.1046	1.96074	16.224	-0.632916	2.24937	12.4982	5.61	0.106395	2.24937	0.835774	8.95396	434872	12.9828	1	0	0	0.0355067	0.619262	0.937004
2011	34	210300	210000	0.78633	-0.739921	6.97354	6.8224	1.92021	8.81	47.4219	2.96006	11.6106	4.68	0.0865431	2.96879	0.892053	7.56129	77036.8	11.252	1	0	0	0.0132341	0.408462	0.857453
2012	34	210300	210000	0.782454	-0.603819	7.43071	6.9211	1.93457	8.91	43.1844	3.38049	11.756	5.34	0.0867753	3.31383	0.807519	7.74102	86436.8	11.3672	1	0	0	0.0146793	0.424687	0.858904
2013	34	210300	210000	0.789861	-0.504868	7.91316	7.495	2.01424	9.42	38.0681	3.39745	11.8378	5.33	0.0869186	3.26715	0.735272	7.91507	95011.4	11.4618	1	0	0	0.0150183	0.459361	0.843964
2014	34	210300	210000	0.869066	-0.468932	8.27792	6.686	1.90002	9.78	37.1011	4.29199	11.9767	5.1	0.0868627	4.09405	0.742764	8.00502	104038	11.5525	1	0	0	0.0188439	0.460972	0.812772
2015	34	210300	210000	0.995338	-0.39101	8.40849	6.471	1.86733	11.36	47.5603	0.263856	9.16691	5.34	0.0885262	0.25517	0.527961	8.13327	109288	11.6017	1	0	0	0.021536	0.475612	0.859078
2016	34	210300	210000	1.59933	-0.348676	8.60703	4.0532	1.39951	10.5067	35.511	0.116028	7.87626	5.43	0.0877191	0.119667	0.532005	8.31582	115944	11.6609	1	0	0	0.0365538	0.492657	0.783739
2017	34	210300	210000	1.44392	-0.284698	7.54009	1.6354	0.491887	9.65333	23.4616	0.161769	8.30697	5.52	0.086912	0.161769	0.536049	8.47014	123186	11.7215	1	0	0	0.0290449	0.507439	0.917774
2018	34	210300	210000	1.28852	-0.172634	6.47315	-0.7824	#NUM!	8.8	11.4123	0.145603	8.28375	5.61	0.0861049	0.145603	0.540093	8.60379	130048	11.7757	1	0	0	0.0327994	0.527255	0.973135
2011	35	210400	210000	0.54852	-1.07312	4.85981	5.2245	1.65336	9.07	32.2071	1.20463	9.94396	4.68	0.0978896	1.20818	0.644177	6.98683	120005	11.6953	1	0	0	0.0133138	0.406593	0.931165
2012	35	210400	210000	0.562678	-1.01539	5.17615	5.8512	1.76665	9.28	33.6489	0.658132	9.44423	5.34	0.098416	0.645154	0.650111	7.16656	134648	11.8104	1	0	0	0.0133325	0.39819	0.937038
2013	35	210400	210000	0.567549	-0.878163	5.58725	6.1488	1.81626	9.68	32.9481	2.50346	10.8611	5.33	0.0992265	2.40744	0.586278	7.34061	148005	11.905	1	0	0	0.0138479	0.416997	0.938817
2014	35	210400	210000	0.707497	-0.891189	5.60947	6.1183	1.81128	9.79	36.9315	1.80253	10.4838	5.1	0.0997552	1.7194	0.600669	7.43057	162065	11.9958	1	0	0	0.0157818	0.43188	0.911819
2015	35	210400	210000	0.881318	-0.746525	5.87774	5.8597	1.7681	9.93	46.5958	0.137961	7.86557	5.34	0.100406	0.133419	0.439743	7.55881	170245	12.045	1	0	0	0.0184548	0.459237	0.94295
2016	35	210400	210000	0.851131	-0.676191	5.96358	4.1741	1.4289	10.3507	31.2934	0.00119111	2.77259	5.43	0.100812	0.00122848	0.441422	7.74136	180613	12.1041	1	0	0	0.0272072	0.474777	0.901199
2017	35	210400	210000	0.789849	-0.667848	6.59304	2.4885	0.91168	10.7713	15.9911	0.191932	7.94839	5.52	0.101218	0.191932	0.443102	7.89568	191895	12.1647	1	0	0	0.022831	0.477131	0.946499
2018	35	210400	210000	0.728566	-0.626178	6.86485	0.8029	-0.219525	11.192	0.688754	0.0634285	6.94022	5.61	0.101624	0.0634285	0.444781	8.02933	202583	12.2189	1	0	0	0.0250191	0.502438	0.988622
2011	36	210500	210000	0.509062	-1.20916	4.47734	6.0552	1.80092	8.33	29.5735	2.17099	10.4692	4.68	0.0916995	2.17739	0.733522	7.25457	113058	11.6357	1	0	0	0.0134596	0.427923	0.90752
2012	36	210500	210000	0.559604	-1.11646	4.70953	6.4459	1.86344	10.79	30.3973	2.67128	10.7394	5.34	0.0904807	2.6186	0.70357	7.4343	126854	11.7508	1	0	0	0.0139061	0.444047	0.910502
2013	36	210500	210000	0.588235	-1.01456	4.82028	7.853	2.0609	10.94	28.8351	2.77576	10.8483	5.33	0.0905809	2.6693	0.71108	7.60835	139438	11.8454	1	0	0	0.0138957	0.458939	0.916065
2014	36	210500	210000	0.72573	-0.874601	5.02388	6.7879	1.91514	10.98	29.7831	3.30367	11.0035	5.1	0.0943903	3.15131	0.699935	7.6983	152684	11.9361	1	0	0	0.0152715	0.47822	0.864729
2015	36	210500	210000	0.832394	-0.823258	5.11799	6.7656	1.91185	11.26	45.3273	0.546687	9.19898	5.34	0.0933522	0.528691	0.406475	7.82654	160390	11.9854	1	0	0	0.0173853	0.468374	0.900402
2016	36	210500	210000	1.09756	-0.777146	5.25053	4.4745	1.49839	11.818	34.812	0.510355	8.7121	5.43	0.0998777	0.526363	0.403593	8.0091	170159	12.0445	1	0	0	0.0277401	0.46147	0.854821
2017	36	210500	210000	1.08178	-0.81277	5.99645	2.1834	0.780883	12.376	24.2966	0.1108	7.19818	5.52	0.106403	0.1108	0.40071	8.16341	180787	12.1051	1	0	0	0.0225627	0.494465	0.937389
2018	36	210500	210000	1.06599	-0.796836	5.99894	-0.1077	#NUM!	12.934	13.7813	0.280654	8.18507	5.61	0.112929	0.280654	0.397828	8.29707	190857	12.1593	1	0	0	0.0251514	0.49876	0.979293
2011	37	210600	210000	0.68052	-0.894361	5.02388	3.6841	1.30403	12.99	21.2552	7.36913	11.5297	4.68	0.0874571	7.39087	0.65672	7.66594	103318	11.5456	1	0	0	0.018458	0.546642	0.943798
2012	37	210600	210000	0.721446	-0.97271	5.63479	4.2171	1.43915	13.37	22.3283	7.61734	11.6961	5.34	0.0888722	7.46712	0.649817	7.84567	115925	11.6607	1	0	0	0.0187295	0.61169	0.939053
2013	37	210600	210000	0.752984	-0.861	5.67675	4.6137	1.52903	13.4	24.3148	6.39826	11.6083	5.33	0.0902032	6.15286	0.607902	8.01972	127425	11.7553	1	0	0	0.0194254	0.533019	0.933753
2014	37	210600	210000	0.911175	-0.850232	5.81114	4.2291	1.44199	13.45	25.5726	4.5765	11.1937	5.1	0.0908385	4.36544	0.611951	8.10967	139530	11.846	1	0	0	0.0235864	0.568495	0.928348
2015	37	210600	210000	1.05549	-0.738727	5.86647	4.085	1.40732	14.445	31.7867	1.63972	10.1297	5.34	0.0927041	1.58574	0.311146	8.23792	146572	11.8953	1	0	0	0.0272115	0.578645	0.944165
2016	37	210600	210000	1.69711	-0.654247	5.95929	3.1223	1.13857	15.214	29.2101	0.0495493	6.35957	5.43	0.092809	0.0511035	0.366252	8.42047	155499	11.9544	1	0	0	0.0392357	0.584118	0.958384
2017	37	210600	210000	1.71161	-0.621145	6.6107	2.1596	0.769923	15.983	26.6336	1.25715	9.63972	5.52	0.0929139	1.25715	0.421359	8.57479	165211	12.015	1	0	0	0.0332236	0.638449	0.976396
2018	37	210600	210000	1.72611	-0.544226	6.91968	1.1969	0.179735	16.752	24.0571	0.107946	7.22184	5.61	0.0930188	0.107946	0.476466	8.70844	174413	12.0692	1	0	0	0.0362296	0.674725	0.994287
2011	38	210700	210000	0.703226	-0.985647	4.8828	3.5784	1.27492	10.45	25.3306	3.10086	10.8927	4.68	0.0971091	3.11001	0.658776	7.20269	187132	12.1396	1	0	0	0.0163037	0.572599	0.929304
2012	38	210700	210000	0.707804	-0.810917	5.23111	4.0002	1.38634	10.77	27.5896	5.20342	11.517	5.34	0.0979671	5.1008	0.642377	7.38242	209966	12.2547	1	0	0	0.0170405	0.541253	0.921524
2013	38	210700	210000	0.740119	-0.656183	5.65249	4.3952	1.48051	11.01	29.0357	5.45915	11.644	5.33	0.0995411	5.24977	0.606946	7.55647	230794	12.3493	1	0	0	0.0184497	0.522309	0.936011
2014	38	210700	210000	0.836638	-0.629553	6.03548	4.4264	1.48759	11.9	29.5913	5.92334	11.7397	5.1	0.101092	5.65017	0.598966	7.64642	252720	12.44	1	0	0	0.0207898	0.545501	0.928655
2015	38	210700	210000	0.962194	-0.591291	5.93754	4.3207	1.46342	11.52	34.5214	0.426041	9.08035	5.34	0.101307	0.412016	0.360376	7.77466	265475	12.4893	1	0	0	0.0252035	0.571642	0.933649
2016	38	210700	210000	1.34181	-0.572782	6.11956	3.3692	1.21468	11.095	26.3857	0.133562	7.6695	5.43	0.100994	0.137751	0.390669	7.95722	281643	12.5484	1	0	0	0.038676	0.613715	0.935902
2017	38	210700	210000	1.38501	-0.490228	7.14992	2.4177	0.882817	10.67	18.25	0.779016	9.47532	5.52	0.100682	0.779016	0.420961	8.11153	299235	12.609	1	0	0	0.0319398	0.632528	0.958
2018	38	210700	210000	1.4282	-0.423215	7.26962	1.4662	0.382674	10.245	10.1142	0.314058	8.6682	5.61	0.10037	0.314058	0.451253	8.24519	315902	12.6632	1	0	0	0.0353079	0.698413	0.98589
2011	39	210800	210000	0.682843	-1.05161	4.85203	5.022	1.61383	7.88	35.447	5.79937	11.6108	4.68	0.0832596	5.81648	0.76569	7.95403	71169.6	11.1728	1	0	0	0.0167389	0.48742	0.929375
2012	39	210800	210000	0.728972	-0.90535	5.24702	5.6583	1.73312	7.99	38.7805	5.65723	11.7063	5.34	0.0852578	5.54566	0.770102	8.13376	79853.8	11.288	1	0	0	0.0174443	0.496249	0.941084
2013	39	210800	210000	0.759484	-0.751025	5.45532	6.4941	1.87089	7.84	41.8405	5.66239	11.7984	5.33	0.0863785	5.44521	0.743686	8.30781	87775.3	11.3825	1	0	0	0.0185785	0.497253	0.934581
2014	39	210800	210000	0.847761	-0.674676	5.16479	6.3234	1.84426	7.78	45.3824	5.8371	11.8504	5.1	0.0866481	5.5679	0.73006	8.39777	96114	11.4733	1	0	0	0.0209502	0.532855	0.89712
2015	39	210800	210000	0.928824	-0.682551	5.45104	6.1925	1.82334	7.76	59.8887	0.216801	8.53621	5.34	0.0873433	0.209664	0.60505	8.52601	100965	11.5225	1	0	0	0.0260649	0.585468	0.931838
2016	39	210800	210000	1.21732	-0.647916	5.36129	4.7358	1.55515	7.34335	34.8622	0.134454	7.78904	5.43	0.0870678	0.138671	0.531531	8.70856	107114	11.5816	1	0	0	0.0383641	0.641478	0.849634
2017	39	210800	210000	1.14944	-0.575922	6.42649	3.2791	1.18757	6.9267	9.83567	0.610191	9.39582	5.52	0.0867923	0.610191	0.458011	8.86288	113804	11.6422	1	0	0	0.0322145	0.65111	0.933962
2018	39	210800	210000	1.08157	-0.524363	6.43455	1.8224	0.600154	6.51004	-15.1909	0.70037	9.59192	5.61	0.0865167	0.70037	0.384492	8.99653	120143	11.6964	1	0	0	0.0352893	0.683126	0.976351
2011	40	210900	210000	0.734308	-1.20357	4.60517	2.648	0.973805	6.33	16.6232	2.00578	9.613	4.68	0.0959815	2.01169	0.390646	6.96982	65288.7	11.0866	1	0	0	0.0216942	0.48186	0.889816
2012	40	210900	210000	0.698774	-1.0707	4.85203	3.1049	1.13298	6.38	18.0911	2.10406	9.81438	5.34	0.095215	2.06257	0.440374	7.14955	73255.3	11.2017	1	0	0	0.0216569	0.45614	0.891822
2013	40	210900	210000	0.690265	-0.960563	5.23111	3.2205	1.16954	6.49	19.3049	2.14686	9.92847	5.33	0.0971671	2.06452	0.409777	7.3236	80522.3	11.2963	1	0	0	0.0232287	0.448899	0.883807
2014	40	210900	210000	0.796599	-0.978746	5.22036	3.3882	1.2203	6.7	20.1835	2.66734	10.1309	5.1	0.0974864	2.54432	0.406308	7.41355	88171.9	11.387	1	0	0	0.025309	0.498215	0.880125
2015	40	210900	210000	1.028	-0.872106	5.66296	2.9491	1.0815	12.65	22.6015	0.204521	7.41998	5.34	0.0964795	0.197789	0.285802	7.54179	92622	11.4363	1	0	0	0.0320546	0.530942	0.906694
2016	40	210900	210000	1.81045	-0.804636	5.77144	2.2956	0.830994	10.978	20.6293	0.106908	6.51767	5.43	0.0970324	0.110261	0.259752	7.72435	98262.9	11.4954	1	0	0	0.0452419	0.637906	0.875456
2017	40	210900	210000	1.83072	-0.788195	6.14633	1.6421	0.495976	9.306	18.6571	3.76357	10.082	5.52	0.0975852	3.76357	0.233703	7.87866	104401	11.556	1	0	0	0.0386482	0.64134	0.944964
2018	40	210900	210000	1.85098	-0.783553	6.30079	0.9886	-0.0114655	7.634	16.6849	0.648201	8.40939	5.61	0.0981381	0.648201	0.207653	8.01232	110216	11.6102	1	0	0	0.0419451	0.726747	0.989539
2011	41	211000	210000	0.482977	-1.18963	4.69135	4.8594	1.58091	14.52	33.7538	2.83481	10.5743	4.68	0.0865027	2.84317	0.813699	7.41997	56920.1	10.9494	1	0	0	0.0175214	0.455474	0.928126
2012	41	211000	210000	0.482748	-1.09983	4.74493	5.3877	1.68412	14.17	35.9422	2.90257	10.7165	5.34	0.0863525	2.84533	0.802173	7.5997	63865.6	11.0645	1	0	0	0.0184082	0.472717	0.912633
2013	41	211000	210000	0.489355	-0.982589	5.0876	5.9999	1.79174	15.16	34.7947	3.1013	10.8592	5.33	0.0868432	2.98236	0.683991	7.77375	70201.1	11.1591	1	0	0	0.019475	0.480644	0.916636
2014	41	211000	210000	0.608748	-0.919398	5.24175	5.48	1.70111	15.31	37.9341	3.80853	11.0021	5.1	0.0884934	3.63288	0.699944	7.8637	76870.2	11.2499	1	0	0	0.0228631	0.509998	0.901893
2015	41	211000	210000	0.681563	-0.8108	5.05625	5.5674	1.71693	15.78	46.9054	2.28384	10.5044	5.34	0.0937393	2.20866	0.456462	7.99195	80749.9	11.2991	1	0	0	0.0258221	0.518547	0.914798
2016	41	211000	210000	1.22673	-0.761437	5.1019	3.5476	1.26627	7.73743	39.3812	0.825949	9.0348	5.43	0.0900177	0.851856	0.496438	8.1745	85667.7	11.3582	1	0	0	0.0514584	0.51618	0.92851
2017	41	211000	210000	1.01392	-0.778129	6.2672	1.5278	0.423829	7.73743	31.8569	0.294945	8.1588	5.52	0.086296	0.294945	0.536413	8.32882	91018.7	11.4188	1	0	0	0.0386402	0.477243	0.950088
2018	41	211000	210000	0.801105	-0.741663	6.80017	-0.492	#NUM!	7.73743	24.3327	0.404293	8.6052	5.61	0.0825744	0.404293	0.576389	8.46247	96088.4	11.473	1	0	0	0.0450493	0.482351	0.985673
2011	42	211100	210000	0.345577	-1.20607	4.68213	7.9584	2.07423	16.46	22.5905	11.507	12.2066	4.68	0.08202	11.541	0.779075	7.44918	90824.4	11.4167	1	0	0	0.012966	0.245992	0.97487
2012	42	211100	210000	0.347255	-1.10463	5.1299	8.7153	2.16508	14.45	26.8013	8.32853	11.9892	5.34	0.0826309	8.16429	0.769704	7.62891	101907	11.5318	1	0	0	0.013732	0.233099	0.973823
2013	42	211100	210000	0.356857	-1.05446	5.11799	10.4733	2.34883	14.4	26.5686	7.16588	11.9206	5.33	0.0834354	6.89104	0.761896	7.80296	112016	11.6264	1	0	0	0.0139906	0.245684	0.886836
2014	42	211100	210000	0.608642	-1.03266	5.44242	9.0615	2.20403	14.65	37.9627	3.69893	11.2238	5.1	0.0849254	3.52835	0.740646	7.89292	122658	11.7172	1	0	0	0.0161544	0.245308	0.925456
2015	42	211100	210000	0.689791	-0.910626	5.56834	8.7351	2.16735	14.76	42.5076	1.1914	10.0539	5.34	0.0865096	1.15218	0.548514	8.02116	128848	11.7664	1	0	0	0.018329	0.259838	0.928986
2016	42	211100	210000	0.932337	-0.837393	5.75257	7.011	1.94748	14.76	37.0337	1.18302	9.82558	5.43	0.0861226	1.22013	0.548727	8.20371	136695	11.8255	1	0	0	0.0249563	0.261062	0.8921
2017	42	211100	210000	0.874757	-0.821617	6.48616	5.2869	1.66523	14.76	31.5598	1.16953	9.8906	5.52	0.0857357	1.16953	0.54894	8.35803	145234	11.8861	1	0	0	0.0216426	0.24219	0.966039
2018	42	211100	210000	0.817177	-0.794245	6.94022	3.5628	1.27055	14.76	26.0859	1.37224	10.1629	5.61	0.0853487	1.37224	0.549154	8.49168	153323	11.9403	1	0	0	0.0232995	0.279315	0.98728
2011	43	211200	210000	0.524307	-1.14896	4.69135	2.8647	1.05246	18.64	21.0164	2.23635	10.3204	4.68	0.0823069	2.24295	0.625832	6.87613	86928.2	11.3728	1	0	0	0.0146892	0.496755	0.944085
2012	43	211200	210000	0.547876	-1.03847	4.95583	3.213	1.16721	18.88	23.5372	2.6555	10.602	5.34	0.082854	2.60313	0.57225	7.05586	97535.2	11.488	1	0	0	0.0147942	0.511082	0.960291
2013	43	211200	210000	0.582016	-0.912235	5.4161	3.4148	1.22812	18.99	23.9897	3.46825	10.9248	5.33	0.0834714	3.33523	0.472084	7.22991	107211	11.5826	1	0	0	0.0157059	0.449574	0.959139
2014	43	211200	210000	0.825618	-0.874572	5.01064	3.2562	1.18056	15.87	23.8628	4.15036	10.9312	5.1	0.0818934	3.95896	0.446675	7.31986	117396	11.6733	1	0	0	0.0207375	0.493349	0.965627
2015	43	211200	210000	1.27493	-0.777968	5.04986	2.7885	1.0255	14.9033	25.7604	1.44437	9.71818	5.34	0.0862695	1.39682	0.241389	7.4481	123321	11.7225	1	0	0	0.0259718	0.517379	0.957201
2016	43	211200	210000	1.34471	-0.736267	4.68213	2.2178	0.796516	13.3983	20.6214	0.584487	8.58242	5.43	0.0874544	0.60282	0.281316	7.63066	130831	11.7817	1	0	0	0.0351103	0.546208	0.942493
2017	43	211200	210000	1.38146	-0.661227	6.03787	1.6471	0.499016	11.8933	15.4824	0.12425	7.04491	5.52	0.0886393	0.12425	0.321244	7.78497	139003	11.8423	1	0	0	0.0305411	0.559487	0.974303
2018	43	211200	210000	1.41821	-0.603905	6.03787	1.0764	0.0736221	10.3883	10.3433	0.378492	8.19533	5.61	0.0898241	0.378492	0.361172	7.91863	146746	11.8965	1	0	0	0.0328257	0.569763	0.991315
2011	44	211300	210000	0.541659	-1.12144	4.17439	2.6927	0.990544	7.3	14.8386	1.13026	9.56584	4.68	0.0798701	1.13359	0.501505	6.85063	86928.2	11.3728	1	0	0	0.0172249	0.574396	0.949126
2012	44	211300	210000	0.57062	-0.961079	4.40672	3.0765	1.12379	6.32	16.239	1.26634	9.80383	5.34	0.0760488	1.24137	0.501058	7.03036	97535.2	11.488	1	0	0	0.017682	0.51762	0.945809
2013	44	211300	210000	0.568993	-0.837245	5.17615	2.9496	1.08167	6.61	16.6478	1.34983	9.95323	5.33	0.0759631	1.29806	0.491092	7.2044	107211	11.5826	1	0	0	0.0187346	0.561801	0.947482
2014	44	211300	210000	0.841438	-0.821112	4.52179	3.3379	1.20534	6.88	20.2346	1.62257	10.1279	5.1	0.0763658	1.54774	0.446121	7.29436	117396	11.6733	1	0	0	0.0208823	0.580941	0.923677
2015	44	211300	210000	1.44287	-0.726004	4.82831	2.8852	1.05959	6.91	22.3194	0.104504	7.2349	5.34	0.0815778	0.101064	0.282038	7.4226	123321	11.7225	1	0	0	0.0268135	0.677644	0.939828
2016	44	211300	210000	2.0546	-0.659285	4.37366	2.4285	0.887274	7.19	21.2339	0.120166	7.19818	5.43	0.0817767	0.123935	0.237118	7.60515	130831	11.7817	1	0	0	0.0357345	0.699032	0.913822
2017	44	211300	210000	1.91476	-0.528783	6.02102	1.9718	0.678947	7.47	20.1485	0.552386	8.786	5.52	0.0819756	0.552386	0.192198	7.75947	139003	11.8423	1	0	0	0.031274	0.740029	0.96543
2018	44	211300	210000	1.77492	-0.564684	6.32794	1.5151	0.415481	7.75	19.063	0.455912	8.68033	5.61	0.0821745	0.455912	0.147278	7.89313	146746	11.8965	1	0	0	0.0335043	0.768798	0.992462
2011	45	211400	210000	0.8125	-1.13931	4.72739	2.4789	0.907815	5.08	22.5556	4.40245	10.7019	4.68	0.0783741	4.41544	0.478938	7.30453	86928.2	11.3728	1	0	0	0.0230978	0.505851	0.916676
2012	45	211400	210000	0.818125	-0.985589	5.1299	2.7709	1.01917	4.66	24.959	4.74504	10.8781	5.34	0.0778658	4.65147	0.503478	7.48426	97535.2	11.488	1	0	0	0.0235626	0.550441	0.920577
2013	45	211400	210000	0.852665	-0.804993	5.09987	2.7682	1.0182	5.66	26.0038	5.35901	11.0744	5.33	0.0781296	5.15347	0.489447	7.65831	107211	11.5826	1	0	0	0.024994	0.438396	0.917521
2014	45	211400	210000	0.960045	-0.772756	4.80402	2.8021	1.03037	5.86	25.1888	4.98063	10.9296	5.1	0.0795096	4.75094	0.487455	7.74827	117396	11.6733	1	0	0	0.0292204	0.460346	0.926011
2015	45	211400	210000	1.07851	-0.770978	4.91998	2.8176	1.03589	6.17	29.2221	0.150232	7.42655	5.34	0.0823238	0.145286	0.344578	7.87651	123321	11.7225	1	0	0	0.0313733	0.492493	0.938155
2016	45	211400	210000	1.39125	-0.755144	4.7362	2.5347	0.930075	6.19467	25.6545	0.0320333	5.77455	5.43	0.0853842	0.033038	0.325141	8.05906	130831	11.7817	1	0	0	0.0386745	0.562688	0.820545
2017	45	211400	210000	1.19847	-0.514754	2.94444	2.2518	0.81173	6.21933	22.0869	0.348508	8.26488	5.52	0.0884447	0.348508	0.305704	8.21338	139003	11.8423	1	0	0	0.0350239	0.593836	0.95839
2018	45	211400	210000	1.00568	-0.567142	6.78106	1.9689	0.677475	6.244	18.5192	0.267097	8.12296	5.61	0.0915051	0.267097	0.286267	8.34703	146746	11.8965	1	0	0	0.0368492	0.624099	0.989696
2011	46	220100	220000	0.774101	0.0959376	7.65397	5.2649	1.66106	16.21	29.0383	1.24441	11.2561	5.64	0.107322	1.24808	0.556471	7.68015	235212	12.3682	0	0	1	0.0267899	0.587572	0.905526
2012	46	220100	220000	0.806144	0.456031	7.87093	5.8691	1.7697	17.79	31.1747	5.32113	12.8165	6.15	0.107984	5.2162	0.613492	7.85988	263913	12.4834	0	0	1	0.0276116	0.592819	0.91131
2013	46	220100	220000	0.756869	0.609844	7.9848	6.6443	1.89376	18.58	32.5191	5.71502	13.0036	6.23	0.109077	5.49583	0.603219	8.03393	290093	12.578	0	0	1	0.0285052	0.490333	0.911581
2014	46	220100	220000	0.78071	0.714005	8.14265	7.0891	1.95856	19.44	34.9309	6.03076	13.1229	6.42	0.110285	5.75263	0.5879	8.12389	317652	12.6687	0	0	1	0.0303211	0.495822	0.890336
2015	46	220100	220000	0.871882	0.964307	8.33159	7.3324	1.9923	17.55	45.1984	6.06171	13.1626	6.4	0.110022	5.86217	0.506999	8.25213	333685	12.718	0	0	1	0.0339668	0.507535	0.922223
2016	46	220100	220000	0.91498	1.59164	8.46083	7.9434	2.07234	18.375	41.1461	6.99026	13.3844	6.52	0.110192	7.20952	0.539189	8.43468	354007	12.7771	0	0	1	0.0350063	0.522437	0.911737
2017	46	220100	220000	0.936137	1.25856	9.01067	8.5544	2.14645	19.2	37.0938	4.67539	13.0557	6.64	0.110363	4.67539	0.57138	8.589	376118	12.8377	0	0	1	0.0344865	0.538598	0.949753
2018	46	220100	220000	0.957295	1.41307	9.23679	9.1654	2.21544	20.025	33.0415	0.245369	10.2161	6.76	0.110534	0.245369	0.60357	8.72265	397068	12.8919	0	0	1	0.0347464	0.571066	0.982088
2011	47	220200	220000	0.780305	-0.673111	5.57973	5.0914	1.62755	7.1	47.5598	1.78814	11.0237	5.64	0.0948653	1.79342	0.40527	7.58577	646714	13.3797	0	0	1	0.0105105	0.477083	0.870644
2012	47	220200	220000	0.811431	-0.611844	5.73657	5.6244	1.72711	7.23	52.8481	1.87465	11.1667	6.15	0.0953797	1.83768	0.417734	7.7655	725626	13.4948	0	0	1	0.0109506	0.474411	0.86829
2013	47	220200	220000	0.847853	-0.472391	5.93489	6.1012	1.80849	7.39	48.7939	2.00505	11.3082	6.23	0.0967103	1.92814	0.426988	7.93954	797609	13.5894	0	0	1	0.0118532	0.502032	0.871804
2014	47	220200	220000	0.908626	-0.412464	6.20051	5.5548	1.71466	11.42	47.3912	2.53323	11.4468	6.42	0.0989367	2.4164	0.400773	8.0295	873382	13.6801	0	0	1	0.0148891	0.495833	0.850143
2015	47	220200	220000	0.969397	-0.297269	6.29895	5.6076	1.72412	8.77	56.7769	2.81977	11.5601	6.4	0.0997014	2.72694	0.362426	8.15774	917462	13.7294	0	0	1	0.017406	0.510607	0.876456
2016	47	220200	220000	1.0967	-0.265475	6.45782	5.7818	1.75472	10.865	55.3743	3.02911	11.6562	6.52	0.0993894	3.12412	0.356539	8.34029	973337	13.7885	0	0	1	0.0195105	0.535666	0.821402
2017	47	220200	220000	1.39993	-0.199826	7.05186	5.956	1.7844	12.96	53.9716	0.17025	8.80132	6.64	0.0990773	0.17025	0.350653	8.49461	1.03413e+06	13.8491	0	0	1	0.0184582	0.566632	0.814534
2018	47	220200	220000	1.70316	-0.00877311	7.12044	6.1302	1.81323	15.055	52.5689	0.0266605	6.81892	6.76	0.0987653	0.0266605	0.344766	8.62826	1.09173e+06	13.9033	0	0	1	0.0189844	0.597777	0.951807
2011	48	220300	220000	0.635659	-1.04	4.45435	2.8874	1.06036	8.6	22.2154	1.11238	9.74138	5.64	0.0862818	1.11567	0.278115	7.02025	71800.7	11.1816	0	0	1	0.0103015	0.609195	0.933971
2012	48	220300	220000	0.633224	-0.913095	4.47734	3.315	1.19846	9.08	25.5318	0.461663	8.9933	6.15	0.0852195	0.452558	0.329593	7.19998	80561.8	11.2968	0	0	1	0.0105062	0.621767	0.941824
2013	48	220300	220000	0.628952	-0.779108	4.51086	3.6901	1.30565	9.28	24.2069	1.42065	10.1924	6.23	0.0854554	1.36617	0.33934	7.37403	88553.6	11.3914	0	0	1	0.0114078	0.670027	0.572524
2014	48	220300	220000	0.642208	-0.684049	4.62497	3.69	1.30563	30.95	23.8447	1.61793	10.3224	6.42	0.0868873	1.54332	0.30227	7.46398	96966.2	11.4821	0	0	1	0.0136856	0.69146	0.920719
2015	48	220300	220000	0.713659	-0.684211	4.55388	3.7714	1.32745	11.61	32.2111	1.35771	10.1659	6.4	0.0877049	1.31302	0.281697	7.59222	101860	11.5314	0	0	1	0.0161844	0.663171	0.954521
2016	48	220300	220000	0.904179	-0.653251	4.60517	3.6732	1.30106	22.545	31.5199	1.5383	10.2582	6.52	0.0932714	1.58655	0.24283	7.77478	108064	11.5905	0	0	1	0.0195015	0.698283	0.939577
2017	48	220300	220000	1.35654	-0.538819	5.81114	3.575	1.27397	33.48	30.8287	0.53557	9.16952	6.64	0.0988379	0.53557	0.203964	7.92909	114814	11.6511	0	0	1	0.017843	0.745175	0.966904
2018	48	220300	220000	1.80889	-0.502071	6.48004	3.4768	1.24611	44.415	30.1376	0.096635	7.2563	6.76	0.104404	0.096635	0.165098	8.06275	121209	11.7053	0	0	1	0.0186722	0.80555	0.989828
2011	49	220400	220000	0.54873	-1.31823	2.83321	4.0844	1.40717	13.69	32.9336	2.03921	9.6708	5.64	0.0830884	2.04523	0.274089	7.04551	34937.7	10.4613	0	0	1	0.00986839	0.535242	0.984918
2012	49	220400	220000	0.545023	-1.25412	3.17805	4.9479	1.59896	10.59	39.4499	1.40586	9.48873	6.15	0.0830726	1.37814	0.28876	7.22524	39200.8	10.5765	0	0	1	0.00923173	0.542354	0.982614
2013	49	220400	220000	0.550296	-1.16183	3.49651	5.7402	1.74749	11.09	42.767	2.29901	10.1266	6.23	0.0830329	2.21083	0.271938	7.39929	43089.6	10.671	0	0	1	0.00926166	0.389905	0.973605
2014	49	220400	220000	0.564585	-1.10231	3.43399	5.6467	1.73107	11.12	42.734	2.45674	10.1786	6.42	0.0831865	2.34344	0.269979	7.48924	47183.1	10.7618	0	0	1	0.0105204	0.409389	0.963027
2015	49	220400	220000	0.595333	-1.02434	3.66356	5.9855	1.78934	11.39	50.4249	2.6145	10.2921	6.4	0.0855539	2.52843	0.254	7.61749	49564.5	10.811	0	0	1	0.0111734	0.426808	0.971154
2016	49	220400	220000	0.613569	-1.03615	3.69718	6.348	1.84814	11.655	48.7236	2.73127	10.3876	6.52	0.0867347	2.81694	0.218982	7.80004	52583.1	10.8701	0	0	1	0.0117898	0.433594	0.979195
2017	49	220400	220000	0.774328	-1.05076	5.0814	6.7105	1.90367	11.92	47.0224	2.93986	10.5104	6.64	0.0879156	2.93986	0.183963	7.95435	55867.5	10.9307	0	0	1	0.0114816	0.433738	0.985185
2018	49	220400	220000	0.935086	-0.982092	5.32301	7.073	1.95628	12.185	45.3211	0.0214459	5.33272	6.76	0.0890964	0.0214459	0.148945	8.08801	58979.3	10.9849	0	0	1	0.0116357	0.618134	0.995385
2011	50	220500	220000	0.718792	-1.12841	4.74493	3.4515	1.23881	6.67	25.225	2.07595	10.1327	5.64	0.0817319	2.08208	0.342275	6.65097	35280.7	10.4711	0	0	1	0.0131334	0.55381	0.914561
2012	50	220500	220000	0.700377	-1.09358	4.81218	3.9111	1.36382	8.94	27.955	2.14054	10.2849	6.15	0.0819897	2.09833	0.365779	6.8307	39585.7	10.5862	0	0	1	0.0130562	0.54368	0.87927
2013	50	220500	220000	0.67208	-1.02246	4.8752	4.52	1.50851	9.02	29.5438	2.18246	10.4343	6.23	0.0823258	2.09875	0.368797	7.00475	43512.6	10.6808	0	0	1	0.0131041	0.415101	0.923068
2014	50	220500	220000	0.723135	-0.88437	4.90527	4.5378	1.51244	19.07	32.5497	0.518076	9.00122	6.42	0.0839592	0.494183	0.401147	7.0947	47646.3	10.7716	0	0	1	0.014788	0.409672	0.884908
2015	50	220500	220000	0.774932	-0.83398	4.91265	4.5171	1.50787	9.4	37.1563	2.77131	10.6709	6.4	0.0862351	2.68008	0.339295	7.22294	50051.1	10.8208	0	0	1	0.0169996	0.423445	0.873257
2016	50	220500	220000	0.909644	-0.834331	4.93447	4.2979	1.45813	14.465	34.0688	3.19006	10.7566	6.52	0.0867191	3.29012	0.319781	7.4055	53099.3	10.8799	0	0	1	0.0208364	0.439484	0.941219
2017	50	220500	220000	1.13569	-0.783126	5.56068	4.0787	1.40578	19.53	30.9814	3.68951	10.8438	6.64	0.0872031	3.68951	0.300267	7.55981	56415.9	10.9405	0	0	1	0.018918	0.613477	0.971884
2018	50	220500	220000	1.36174	-0.716427	5.84932	3.8595	1.35054	24.595	27.894	0.687254	9.08817	6.76	0.0876871	0.687254	0.280754	7.69347	59558.3	10.9947	0	0	1	0.0198772	0.665889	0.989322
2011	51	220700	220000	0.686497	-0.94171	2.63906	4.6749	1.54221	8.61	38.8306	0.84252	9.78723	5.64	0.0768368	0.845006	0.349008	8.40565	17423.1	9.76555	0	0	1	0.00629263	0.542334	0.960633
2012	51	220700	220000	0.730508	-1.03117	3.71357	5.5177	1.70796	9.15	46.7283	0.964824	10.088	6.15	0.0767917	0.945798	0.406782	8.58538	19549.1	9.88069	0	0	1	0.00635433	0.565076	0.959403
2013	51	220700	220000	0.766625	-0.988697	3.2581	5.8321	1.76338	13.36	49.0434	1.08004	10.2285	6.23	0.0766629	1.03862	0.38724	8.75943	21488.4	9.97527	0	0	1	0.00753858	0.448099	0.980104
2014	51	220700	220000	0.815057	-0.812489	3.58352	5.6868	1.73815	15.38	49.5272	1.26215	10.3509	6.42	0.0770929	1.20394	0.363707	8.84939	23529.8	10.066	0	0	1	0.00896901	0.455348	0.947198
2015	51	220700	220000	0.874064	-0.748105	3.80666	5.8841	1.77225	16.31	57.6202	1.3809	10.4662	6.4	0.0801547	1.33545	0.274473	8.97763	24717.4	10.1153	0	0	1	0.0106552	0.465127	0.957776
2016	51	220700	220000	0.998091	-0.665866	4.00125	5.9413	1.78193	19.425	56.4766	1.50335	10.5599	6.52	0.0809282	1.55051	0.226879	9.16018	26222.7	10.1744	0	0	1	0.0123548	0.463412	0.974579
2017	51	220700	220000	1.53126	-0.656136	5.57973	5.9985	1.79151	22.54	55.3329	1.61189	10.6383	6.64	0.0817018	1.61189	0.179285	9.3145	27860.6	10.235	0	0	1	0.011505	0.499175	0.985719
2018	51	220700	220000	2.06444	-0.614972	5.62402	6.0557	1.801	25.655	54.1892	0.110881	7.76853	6.76	0.0824753	0.110881	0.131691	9.44815	29412.4	10.2892	0	0	1	0.0119299	0.552292	0.995961
2011	52	220800	220000	0.67822	-1.23393	2.56495	2.7374	1.00701	5.12	14.4636	1.01505	9.07578	5.64	0.0844325	1.01804	0.213584	8.30632	17423.1	9.76555	0	0	1	0.010418	0.652263	0.975102
2012	52	220800	220000	0.734983	-1.14403	3.52636	3.0576	1.11763	5.26	16.4149	1.06409	9.2272	6.15	0.0845453	1.04311	0.217428	8.48605	19549.1	9.88069	0	0	1	0.0115612	0.626744	0.973273
2013	52	220800	220000	0.758497	-1.05274	3.73767	3.4791	1.24677	5.34	17.6677	1.16122	9.4322	6.23	0.0862282	1.11668	0.236872	8.66009	21488.4	9.97527	0	0	1	0.0127376	0.653364	0.98752
2014	52	220800	220000	0.792339	-1.0245	3.7612	3.4586	1.24086	6.38	17.6054	1.33355	9.56163	6.42	0.0870563	1.27205	0.226302	8.75005	23529.8	10.066	0	0	1	0.0148464	0.664623	0.971492
2015	52	220800	220000	0.82539	-0.880954	3.8712	3.5571	1.26895	6.56	20.1211	1.46411	9.67451	6.4	0.0885372	1.41591	0.197885	8.87829	24717.4	10.1153	0	0	1	0.017949	0.675104	0.97704
2016	52	220800	220000	0.890807	-0.887704	3.91867	3.5892	1.27793	7.12	19.6778	1.61078	9.77064	6.52	0.0886626	1.66131	0.188969	9.06084	26222.7	10.1744	0	0	1	0.0206191	0.681835	0.976612
2017	52	220800	220000	1.16975	-0.836712	5.21494	3.6213	1.28683	7.68	19.2345	17.6823	12.1671	6.64	0.0887881	17.6823	0.180053	9.21516	27860.6	10.235	0	0	1	0.019284	0.709036	0.987815
2018	52	220800	220000	1.44869	-0.7891	5.66643	3.6534	1.29566	8.24	18.7912	0.106182	6.90776	6.76	0.0889135	0.106182	0.171137	9.34882	29412.4	10.2892	0	0	1	0.0199516	0.748966	0.99686
2011	53	230100	230000	1.30389	2.72924	8.1274	4.2736	1.45246	8.73	27.167	1.20542	11.2823	5.02	0.109475	1.20898	0.53904	8.00985	271353	12.5112	0	0	1	0.0269321	0.601949	0.891474
2012	53	230100	230000	1.46696	1.13512	8.59767	4.581	1.52192	9.81	29.764	2.68912	12.1548	6.01	0.109649	2.63609	0.551164	8.18958	304463	12.6263	0	0	1	0.0283906	0.584262	0.894148
2013	53	230100	230000	1.54028	1.46454	8.94975	5.0423	1.61786	10.04	32.9061	2.90409	12.3294	6.2	0.111656	2.79271	0.566767	8.36363	334666	12.7209	0	0	1	0.0294279	0.594148	0.963198
2014	53	230100	230000	1.64202	1.50558	9.25397	5.3872	1.68403	10.28	35.2169	3.28176	12.514	6.22	0.113118	3.13041	0.572264	8.45358	366460	12.8116	0	0	1	0.030227	0.610306	0.861532
2015	53	230100	230000	1.72646	1.62776	9.36349	5.9027	1.77541	8.96	47.376	3.35286	12.6096	6.53	0.117003	3.24249	0.494315	8.58183	384955	12.8609	0	0	1	0.0316123	0.632799	0.917951
2016	53	230100	230000	1.85296	1.75608	9.53854	6.3445	1.84759	9.195	41.1343	3.38517	12.6784	6.8	0.116205	3.49136	0.429352	8.76438	408400	12.92	0	0	1	0.030898	0.655116	0.889162
2017	53	230100	230000	2.13592	1.85967	9.4022	6.7863	1.91491	9.43	34.8927	3.54275	12.749	7.07	0.115407	3.54275	0.364388	8.9187	433909	12.9806	0	0	1	0.0312551	0.669513	0.944386
2018	53	230100	230000	2.41887	1.98904	9.26586	7.2281	1.97798	9.665	28.651	3.73399	12.8085	7.34	0.114609	3.73399	0.299425	9.05235	458077	13.0348	0	0	1	0.0310766	0.689487	0.977675
2011	54	230200	230000	0.859536	-0.7487	5.10595	1.9815	0.683854	6.23	17.5614	0.500731	9.02244	5.02	0.0859323	0.502209	0.512262	7.31063	144237	11.8792	0	0	1	0.0151874	0.504746	0.969964
2012	54	230200	230000	1.02918	-0.86928	5.32788	2.2139	0.794756	6.3	24.6233	1.90734	10.4583	6.01	0.0860687	1.86973	0.208563	7.49036	161837	11.9943	0	0	1	0.0163145	0.570186	0.953553
2013	54	230200	230000	1.10523	-0.522316	5.49306	2.209	0.79254	6.82	21.7249	2.17476	10.6347	6.2	0.0871271	2.09135	0.402221	7.66441	177891	12.0889	0	0	1	0.0178924	0.540872	0.956777
2014	54	230200	230000	1.3191	-0.385113	5.79606	2.3099	0.837204	6.83	22.5715	2.54456	10.7744	6.22	0.0880093	2.42721	0.30625	7.75436	194791	12.1797	0	0	1	0.0214914	0.557499	0.95691
2015	54	230200	230000	1.44427	-0.215804	5.83481	2.443	0.893227	8.46	32.5066	2.39699	10.7639	6.53	0.0914864	2.31809	0.203228	7.8826	204622	12.2289	0	0	1	0.0235986	0.559754	0.928876
2016	54	230200	230000	1.5034	0.0524531	6.00059	2.569	0.943517	7.425	26.7202	2.46791	10.8354	6.8	0.0902366	2.54532	0.115155	8.06516	217084	12.288	0	0	1	0.0247115	0.61102	0.778436
2017	54	230200	230000	1.73308	0.0585194	5.62762	2.695	0.991398	6.39	20.9338	2.45557	10.8368	7.07	0.0889869	2.45557	0.0270818	8.21947	230644	12.3486	0	0	1	0.0241551	0.635903	0.783835
2018	54	230200	230000	1.96276	-0.188782	5.25465	2.821	1.03709	5.355	15.1473	0.490824	9.23151	7.34	0.0877371	0.490824	0	8.35313	243490	12.4028	0	0	1	0.0244333	0.66107	0.87041
2011	55	230300	230000	0.752563	-1.1848	3.29584	2.6864	0.988202	6.33	16.6137	1.06523	9.03599	5.02	0.0853455	1.06838	0.602058	8.3068	57395.7	10.9577	0	0	1	0.0178031	0.351164	0.960089
2012	55	230300	230000	0.750672	-1.07836	3.29584	3.1076	1.13385	6.75	18.23	1.11695	9.22029	6.01	0.0851331	1.09492	0.632918	8.48653	64399.2	11.0729	0	0	1	0.0179548	0.35816	0.959494
2013	55	230300	230000	0.838048	-1.03428	3.82864	3.053	1.11612	7.54	23.0147	1.1393	9.22029	6.2	0.0886226	1.0956	0.572954	8.66058	70787.6	11.1674	0	0	1	0.0204369	0.421579	0.978661
2014	55	230300	230000	1.20571	-1.01003	4.06044	2.7881	1.02536	7.68	17.5724	1.26052	9.22029	6.22	0.0884312	1.20239	0.534857	8.75053	77512.5	11.2582	0	0	1	0.025371	0.429293	0.953909
2015	55	230300	230000	1.44877	-0.898172	4.02535	2.8222	1.03752	7.85	20.1126	1.75675	9.54967	6.53	0.0907778	1.69892	0.438828	8.87878	81424.6	11.3074	0	0	1	0.0295143	0.408176	0.972271
2016	55	230300	230000	1.65142	-0.861266	4.14841	2.8647	1.05246	8.461	19.9856	1.84387	9.60522	6.8	0.0912488	1.90171	0.211359	9.06133	86383.5	11.3666	0	0	1	0.0333141	0.403365	0.969004
2017	55	230300	230000	1.66735	-0.798437	5.47227	2.9072	1.06719	9.072	19.8586	1.9393	9.66352	7.07	0.0917198	1.9393	0	9.21565	91779.2	11.4271	0	0	1	0.0314142	0.451654	0.979057
2018	55	230300	230000	1.68327	-0.288493	5.72685	2.9497	1.0817	9.683	19.7316	1.98791	9.71233	7.34	0.0921908	1.98791	0	9.3493	96891.2	11.4813	0	0	1	0.0323641	0.461135	0.989731
2011	56	230400	230000	0.505343	-1.34317	3.13549	2.8774	1.05689	5.65	10.6955	0.912949	8.39796	5.02	0.0857608	0.915643	0.34275	7.2974	56097	10.9348	0	0	1	0.0201916	0.269672	0.968324
2012	56	230400	230000	0.506083	-1.22989	2.94444	3.2968	1.19295	6.14	12.0139	0.934974	8.55661	6.01	0.0862372	0.916536	0.340381	7.47713	62942	11.05	0	0	1	0.0196117	0.272552	0.962323
2013	56	230400	230000	0.57863	-1.16942	3.49651	2.9631	1.08624	6.53	10.9226	1.20745	8.69951	6.2	0.0875118	1.16114	0.273917	7.65118	69185.9	11.1446	0	0	1	0.0243909	0.33853	0.977815
2014	56	230400	230000	1.04589	-1.16747	3.58352	2.4154	0.881865	6.81	12.1154	1.73745	8.85367	6.22	0.083266	1.65732	0.225115	7.74113	75758.5	11.2353	0	0	1	0.0324013	0.352162	0.960464
2015	56	230400	230000	1.16901	-1.03357	3.66356	2.4981	0.91553	7.05	15.9037	1.8672	8.94898	6.53	0.0853833	1.80574	0.173502	7.86938	79582.2	11.2845	0	0	1	0.0383328	0.338175	0.959127
2016	56	230400	230000	1.19726	-1.04201	3.73767	2.5244	0.926003	7.205	13.7516	1.82444	8.92026	6.8	0.085282	1.88167	0.177469	8.05193	84428.9	11.3437	0	0	1	0.0408806	0.364961	0.952166
2017	56	230400	230000	1.1741	-1.00362	4.82831	2.5507	0.936368	7.36	11.5995	0.849076	8.22416	7.07	0.0851807	0.849076	0.181436	8.20624	89702.4	11.4043	0	0	1	0.0396067	0.358485	0.950626
2018	56	230400	230000	1.15094	-0.952152	5.14749	2.577	0.946626	7.515	9.44737	0.0224617	4.61512	7.34	0.0850795	0.0224617	0.185403	8.3399	94698.8	11.4585	0	0	1	0.0402437	0.348085	0.981455
2011	57	230500	230000	0.471083	-1.27941	4.51086	3.3215	1.20042	7.39	15.6169	0.427569	8.11343	5.02	0.0814547	0.428831	0.328043	7.35209	42560.9	10.6587	0	0	1	0.0163997	0.470234	0.948647
2012	57	230500	230000	0.475449	-1.15554	4.27667	3.749	1.32149	5.48333	16.9629	0.448634	8.27868	6.01	0.0810833	0.439787	0.323557	7.53182	47754.2	10.7738	0	0	1	0.0162658	0.502083	0.957031
2013	57	230500	230000	0.539944	-1.07952	4.21951	3.7007	1.30852	7.64	16.8489	0.529951	8.42683	6.2	0.0809797	0.509625	0.281873	7.70587	52491.5	10.8684	0	0	1	0.0179436	0.47401	0.977518
2014	57	230500	230000	1.37118	-0.987835	4.30407	2.8964	1.06347	7.93	12.8513	0.397251	7.88946	6.22	0.0784948	0.37893	0.178411	7.79582	57478.2	10.9592	0	0	1	0.0265813	0.57689	0.945461
2015	57	230500	230000	1.71322	-0.907476	3.80666	2.9237	1.07285	8.925	25.5149	0.029723	5.29832	6.53	0.0944525	0.0287446	0.202988	7.92406	60379.2	11.0084	0	0	1	0.0341602	0.548341	0.955662
2016	57	230500	230000	1.88683	-0.86656	3.67207	2.9959	1.09724	10.1483	20.8135	0.125886	6.7511	6.8	0.0949512	0.376443	0.155239	8.10662	64056.4	11.0675	0	0	1	0.036902	0.585345	0.931624
2017	57	230500	230000	1.94487	-0.95002	2.07944	3.0681	1.12106	11.3717	16.112	0.44268	8.06527	7.07	0.09545	0.44268	0.107489	8.26093	68057.4	11.1281	0	0	1	0.0355311	0.656291	0.966606
2018	57	230500	230000	2.00292	-0.906575	2.19722	3.1403	1.14432	12.595	11.4106	0.164745	7.16781	7.34	0.0959488	0.164745	0.0597396	8.39459	71848.2	11.1823	0	0	1	0.0362166	0.423547	0.98716
2011	58	230600	230000	0.175015	-0.785914	5.68698	13.3301	2.59002	23.6	21.07	0.726526	10.6504	5.02	0.0958204	0.728669	0.756079	7.33266	24785.7	10.118	0	0	1	0.00587879	0.459459	0.924164
2012	58	230600	230000	0.188798	-0.672252	5.68698	14.2067	2.65371	23.69	24.3509	0.809726	10.8259	6.01	0.0958847	0.793758	0.775366	7.51239	27810	10.2332	0	0	1	0.006604	0.463428	0.915156
2013	58	230600	230000	0.207157	-0.425918	5.76519	14.7756	2.69298	24.88	27.3662	0.924563	11.0026	6.2	0.0990545	0.889103	0.776077	7.68644	30568.8	10.3277	0	0	1	0.00670444	0.472714	0.963055
2014	58	230600	230000	0.261618	-0.474906	6.14204	14.6518	2.68456	25.51	31.8224	1.07399	11.1273	6.22	0.0974534	1.02446	0.788267	7.77639	33472.8	10.4185	0	0	1	0.00716669	0.477211	0.933033
2015	58	230600	230000	0.44066	-0.403014	6.24804	11.0113	2.39892	26.77	37.1341	1.5856	11.2044	6.53	0.0986884	1.5334	0.647039	7.90463	35162.2	10.4677	0	0	1	0.0105362	0.488082	0.943486
2016	58	230600	230000	0.655609	-0.302424	6.44836	9.469	2.24802	13.2572	37.6098	1.9471	11.2761	6.8	0.0988012	1.70918	0.494231	8.08719	37303.7	10.5268	0	0	1	0.0123154	0.493672	0.922459
2017	58	230600	230000	0.688509	-0.407516	7.40184	7.9267	2.07024	13.2572	38.0855	1.28119	10.8842	7.07	0.098914	1.28119	0.341424	8.2415	39633.8	10.5874	0	0	1	0.0114258	0.498057	0.936947
2018	58	230600	230000	0.721409	-0.205197	7.53636	6.3844	1.85386	13.2572	38.5611	0.909297	10.5853	7.34	0.0990268	0.909297	0.188617	8.37516	41841.3	10.6416	0	0	1	0.0118706	0.494478	0.978512
2011	59	230700	230000	0.804388	-1.26292	2.89037	1.8142	0.595645	9.68	16.2541	2.33561	9.02762	5.02	0.082469	2.3425	0.127079	7.35206	13979.7	9.54536	0	0	1	0.0211207	0.225959	0.982627
2012	59	230700	230000	0.91541	-1.10834	4.09434	2.0686	0.726872	9.88	15.0995	1.40572	8.644	6.01	0.0811701	1.378	0.132187	7.53179	15685.5	9.66049	0	0	1	0.0222102	0.267839	0.978186
2013	59	230700	230000	0.993245	-0.984713	4.74493	2.3129	0.838502	11.17	16.8868	1.47819	8.78416	6.2	0.0826026	1.42149	0.149129	7.70584	17241.5	9.75507	0	0	1	0.0215629	0.281945	0.992636
2014	59	230700	230000	1.48637	-1.02746	4.72739	2.0885	0.736446	11.74	16.0707	0.238457	6.85435	6.22	0.0832146	0.22746	0.142269	7.79579	18879.4	9.84583	0	0	1	0.0258652	0.302503	0.972155
2015	59	230700	230000	2.05678	-1.02268	5.26269	2.0414	0.713636	11.94	19.7733	0.272445	6.95655	6.53	0.0860477	0.263477	0.0988742	7.92403	19832.3	9.89507	0	0	1	0.0299591	0.316444	0.976999
2016	59	230700	230000	1.93046	-0.99349	5.38602	2.1043	0.743983	7.99153	17.1973	0.117666	6.12905	6.8	0.0845265	0.121357	0.110649	8.10659	21040.1	9.95419	0	0	1	0.03142	0.327138	0.961131
2017	59	230700	230000	1.90123	-1.01379	4.93447	2.1672	0.773436	4.04305	14.6212	0.124739	6.21461	7.07	0.0830052	0.124739	0.122424	8.2609	22354.3	10.0148	0	0	1	0.0306896	0.337593	0.97872
2018	59	230700	230000	1.872	-0.922606	5.11199	2.2301	0.802046	0.0945763	12.0451	0.13789	6.37502	7.34	0.081484	0.13789	0.134199	8.39456	23599.4	10.069	0	0	1	0.0310548	0.329045	0.990925
2011	60	230800	230000	1.62378	-1.07814	4.04305	2.4853	0.910393	6.26	19.6648	1.55308	9.62112	5.02	0.0839265	1.55766	0.221221	7.56344	11098.7	9.31458	0	0	1	0.0183199	0.496758	0.979971
2012	60	230800	230000	1.70515	-0.985575	3.98898	2.7774	1.02152	6.57	26.497	0.643524	8.80657	6.01	0.0871659	0.630833	0.236193	7.74317	12452.9	9.42971	0	0	1	0.0200978	0.485989	0.981866
2013	60	230800	230000	1.68279	-0.869697	4.29046	3.2733	1.1858	6.84	30.4813	1.70726	9.95228	6.2	0.0945456	1.64178	0.218114	7.91722	13688.3	9.5243	0	0	1	0.0194157	0.590316	0.985481
2014	60	230800	230000	1.95879	-0.780018	4.82831	3.2864	1.18979	7.25	31.3536	1.93373	10.0432	6.22	0.0955704	1.84455	0.224049	8.00717	14988.7	9.61505	0	0	1	0.023649	0.614345	0.96543
2015	60	230800	230000	2.04089	-0.727217	4.66344	3.5069	1.25473	7.5	37.053	1.90775	10.0858	6.53	0.0934514	1.84495	0.16968	8.13541	15745.2	9.66429	0	0	1	0.0293065	0.615158	0.985925
2016	60	230800	230000	2.20112	-0.728583	4.90032	3.6878	1.30503	7.84	37.1481	0.150972	7.59136	6.8	0.0926036	0.155708	0.159881	8.31797	16704.1	9.72341	0	0	1	0.0328967	0.646787	0.964916
2017	60	230800	230000	2.2218	-0.221045	6.61204	3.8687	1.35292	8.18	37.2432	0.0769256	7.0775	7.07	0.0917558	0.0769256	0.150081	8.47228	17747.4	9.784	0	0	1	0.0311016	0.664075	0.986063
2018	60	230800	230000	2.24248	-0.653803	6.61204	4.0496	1.39862	8.52	37.3383	0.0138084	5.3799	7.34	0.0909081	0.0138084	0.140282	8.60594	18736	9.8382	0	0	1	0.0319991	0.531816	0.997044
2011	61	230900	230000	0.443146	-1.40093	2.94444	3.3209	1.20024	8	23.051	0.279501	7.19818	5.02	0.081327	0.280326	0.448641	8.02558	7732.94	8.95324	0	0	1	0.015375	0.266525	0.971655
2012	61	230900	230000	0.54191	-1.40217	2.89037	3.2308	1.17273	8.5	24.3055	0.608864	7.94662	6.01	0.0813318	0.596857	0.358113	8.20531	8676.52	9.06838	0	0	1	0.0172217	0.285084	0.96844
2013	61	230900	230000	0.876215	-1.24483	4.27667	2.6194	0.962945	8.53	23.8985	0.175038	6.48464	6.2	0.0811926	0.168324	0.299879	8.37936	9537.24	9.16296	0	0	1	0.0227011	0.322555	0.984109
2014	61	230900	230000	1.09929	-1.10508	3.09104	2.5123	0.921199	9	23.7918	0.348662	7.05618	6.22	0.0819751	0.332583	0.29003	8.46931	10443.3	9.25371	0	0	1	0.0259967	0.319101	0.969385
2015	61	230900	230000	1.2814	-1.14733	4.34381	2.4823	0.909186	9.75	28.1469	0.233189	6.64639	6.53	0.0860962	0.225513	0.238052	8.59755	10970.4	9.30295	0	0	1	0.0284238	0.356962	0.975745
2016	61	230900	230000	1.33598	-1.10638	4.12713	2.65	0.97456	6.0875	26.9071	0.752082	7.83597	6.8	0.0889122	0.775672	0.168631	8.78011	11638.5	9.36207	0	0	1	0.031363	0.439609	0.955382
2017	61	230900	230000	1.26731	-1.04991	4.8752	2.8177	1.03592	6.0875	25.6674	0.0737319	5.56834	7.07	0.0917283	0.0737319	0.0992089	8.93442	12365.4	9.42266	0	0	1	0.0298934	0.445751	0.984284
2018	61	230900	230000	1.19865	-1.03386	5.47227	2.9854	1.09373	6.0875	24.4276	0.131462	6.23637	7.34	0.0945444	0.131462	0.0297871	9.06808	13054.2	9.47686	0	0	1	0.0306282	0.467468	0.995538
2011	62	231000	230000	1.0382	-1.04732	4.36945	3.3675	1.21417	10.86	33.2157	2.00409	10.2841	5.02	0.0933629	2.01	0.373072	7.35031	18365.2	9.81821	0	0	1	0.0139388	0.506924	0.966619
2012	62	231000	230000	0.87558	-0.986124	4.17439	3.7001	1.30836	10.84	31.387	0.865383	9.48668	6.01	0.0949865	0.848317	0.384408	7.53004	20606.1	9.93334	0	0	1	0.0133279	0.513725	0.960159
2013	62	231000	230000	1.04291	-0.841091	4.54329	4.6953	1.54656	11.02	37.6165	0.316473	8.69551	6.2	0.0947479	0.304335	0.412537	7.70409	22650.2	10.0279	0	0	1	0.0136057	0.522281	0.984418
2014	62	231000	230000	1.25518	-0.79183	4.81218	4.2792	1.45377	11.03	41.3195	2.53251	10.8139	6.22	0.0953869	2.41571	0.368392	7.79404	24802	10.1187	0	0	1	0.014286	0.541319	0.952324
2015	62	231000	230000	1.31555	-0.657685	5.0626	4.7356	1.55511	11.11	48.0713	2.27348	10.7423	6.53	0.0981551	2.19864	0.243479	7.92228	26053.8	10.1679	0	0	1	0.0164986	0.536385	0.972139
2016	62	231000	230000	1.33623	-0.682111	5.24175	4.9618	1.60177	4.03861	46.3553	2.54626	10.8985	6.8	0.0953648	2.62613	0.262575	8.10484	27640.5	10.227	0	0	1	0.0164269	0.553313	0.909562
2017	62	231000	230000	1.44366	-0.554419	6.19236	5.188	1.64635	4.03861	44.6393	2.74658	10.9569	7.07	0.0925744	2.74658	0.281671	8.25915	29367	10.2876	0	0	1	0.0164628	0.650201	0.984583
2018	62	231000	230000	1.55108	-0.465581	6.34564	5.4142	1.68903	4.03861	42.9232	2.99524	11.0119	7.34	0.089784	2.99524	0.300766	8.39281	31002.7	10.3418	0	0	1	0.0164449	0.684787	0.995054
2011	63	231100	230000	2.01763	-1.34644	2.56495	1.8103	0.593493	8.22	9.95687	1.28272	8.74751	5.02	0.0822122	1.28651	0.194849	7.26204	6502.81	8.77999	0	0	1	0.0202901	0.361166	0.976432
2012	63	231100	230000	1.93041	-1.21599	2.99573	1.8892	0.636153	8.24	10.8186	2.53584	9.57602	6.01	0.0822995	2.48583	0.194774	7.44177	7296.28	8.89512	0	0	1	0.0200648	0.356073	0.973595
2013	63	231100	230000	1.97883	-1.07486	3.55535	2.2654	0.817751	7.94	11.6088	2.51884	9.63168	6.2	0.0828599	2.42223	0.174162	7.61582	8020.08	8.9897	0	0	1	0.0195785	0.367289	0.990437
2014	63	231100	230000	2.22747	-0.97024	3.09104	2.4731	0.905472	7.8	13.0267	2.00187	9.48021	6.22	0.0842639	1.90955	0.18651	7.70577	8781.99	9.08046	0	0	1	0.0220174	0.369867	0.971766
2015	63	231100	230000	2.40672	-0.904973	3.4012	2.6575	0.977386	8.95	17.0182	1.90615	9.49213	6.53	0.0866674	1.8434	0.17696	7.83401	9225.23	9.1297	0	0	1	0.0262422	0.385879	0.974669
2016	63	231100	230000	2.52174	-0.634463	3.17805	2.7889	1.02565	1.10429	23.0203	1.62352	9.38169	6.8	0.0894627	1.67445	0.17795	8.01657	9787.06	9.18882	0	0	1	0.027101	0.640279	0.966716
2017	63	231100	230000	2.53262	-0.930298	2.95491	2.9203	1.07169	-6.74141	29.0224	1.38101	9.25751	7.07	0.092258	1.38101	0.17894	8.17088	10398.4	9.2494	0	0	1	0.0266716	0.65135	0.968862
2018	63	231100	230000	2.54349	-0.906588	2.73177	3.0517	1.1157	-14.5871	35.0245	1.15979	9.1157	7.34	0.0950533	1.15979	0.179929	8.30454	10977.6	9.30361	0	0	1	0.0268863	0.412636	0.984794
2011	64	231200	230000	1.38821	-1.307	3.49651	1.5617	0.445775	25.72	17.9223	0.918312	9.47317	5.02	0.0797309	0.921021	0.211755	7.42815	18003.9	9.79834	0	0	1	0.0108454	0.662247	0.982272
2012	64	231200	230000	1.24849	-1.14571	4.47734	1.8474	0.613779	25.96	19.7498	0.913061	9.61581	6.01	0.080325	0.895055	0.217772	7.60789	20200.7	9.91347	0	0	1	0.0107248	0.641434	0.975713
2013	64	231200	230000	1.27499	-0.90538	4.72739	2.1293	0.755793	26.47	22.0752	1.04988	9.86786	6.2	0.0808942	1.00962	0.233639	7.78193	22204.7	10.0081	0	0	1	0.0111677	0.62585	0.950873
2014	64	231200	230000	1.2444	-0.847062	4.00733	2.1467	0.763932	27.29	21.9413	1.25035	10.048	6.22	0.0812731	1.19268	0.212043	7.87189	24314.1	10.0988	0	0	1	0.0145245	0.646947	0.925524
2015	64	231200	230000	1.2936	-0.68451	4.34381	2.3095	0.837031	27.9033	28.1563	1.30201	10.1551	6.53	0.0857509	1.25915	0.168781	8.00013	25541.3	10.1481	0	0	1	0.0146737	0.651412	0.957567
2016	64	231200	230000	1.39506	-0.111883	3.82137	2.4109	0.88	28.5683	25.7039	1.37317	10.2423	6.8	0.0865979	1.41624	0.146903	8.18268	27096.8	10.2072	0	0	1	0.0163753	0.680812	0.972505
2017	64	231200	230000	1.44234	0.417032	6.25383	2.5123	0.921199	29.2333	23.2514	1.46721	10.3241	7.07	0.0874449	1.46721	0.125025	8.337	28789.3	10.2678	0	0	1	0.0155245	0.730853	0.980405
2018	64	231200	230000	1.48962	0.994594	8.68629	2.6137	0.960767	29.8983	20.799	0.0359045	6.63068	7.34	0.0882918	0.0359045	0.103147	8.47065	30392.9	10.322	0	0	1	0.0159499	0.751118	0.989556
2011	65	310000	310000	1.40436	6.95594	10.2466	8.256	2.11094	7.36	41.863	4.22738	14.0467	8.83	0.102194	4.23986	0.876101	7.10735	1.35944e+06	14.1226	1	0	0	0.0496899	0.535229	0.616728
2012	65	310000	310000	1.55319	8.18191	10.382	8.5373	2.14444	7.15	43.4112	4.84539	14.2332	8.67	0.101316	4.74984	0.894763	7.28708	1.52532e+06	14.2377	1	0	0	0.0477554	0.505695	0.509057
2013	65	310000	310000	1.67492	8.26077	10.4744	15.0853	2.71372	7.28	36.9972	5.00231	14.3331	8.89	0.100475	4.81045	0.907455	7.46113	1.67664e+06	14.3323	1	0	0	0.052594	0.58713	0.702707
2014	65	310000	310000	1.87017	9.89734	10.5173	9.737	2.27593	7.7	32.6681	4.96394	14.4125	9.77	0.100264	4.73501	0.931372	7.55109	1.83592e+06	14.4231	1	0	0	0.0516802	0.640186	0.53061
2015	65	310000	310000	2.13015	9.59057	10.6715	10.3796	2.33984	7.96	47.7681	4.73173	14.4285	9.85	0.100852	4.57597	0.891455	7.67933	1.92858e+06	14.4723	1	0	0	0.0625502	0.652007	0.544116
2016	65	310000	310000	2.33926	9.47436	10.7406	11.6562	2.45584	7.76069	48.3245	4.23117	14.4314	10.22	0.101137	4.36389	0.925883	7.86188	2.04603e+06	14.5314	1	0	0	0.0557688	0.648156	0.532952
2017	65	310000	310000	2.34323	9.88773	11.1956	12.9328	2.55977	7.56138	48.8808	3.50687	14.3466	10.59	0.101422	3.50687	0.960311	8.0162	2.17383e+06	14.592	1	0	0	0.0591595	0.66741	0.581397
2018	65	310000	310000	2.34721	11.4364	11.4345	14.2094	2.6539	7.36207	49.4372	3.40921	14.3636	10.96	0.101707	3.40921	0.99474	8.14985	2.29491e+06	14.6462	1	0	0	0.0574642	0.688827	0.867799
2011	66	320100	320000	1.16652	1.42259	9.20079	7.6263	2.0316	18.96	46.0628	3.73675	12.7843	9.18	0.128025	3.74777	0.953162	8.2873	343688	12.7475	1	0	0	0.040807	0.50183	0.783966
2012	66	320100	320000	1.21281	1.57328	9.56535	8.8525	2.1807	20.65	50.7541	3.69353	12.9313	9.95	0.123656	3.62069	0.952394	8.46703	385625	12.8626	1	0	0	0.0394995	0.514043	0.753688
2013	66	320100	320000	1.2626	1.65065	9.79345	12.46	2.52252	19.84	41.1524	3.24149	12.9073	9.88	0.127277	3.11716	0.976965	8.64108	423880	12.9572	1	0	0	0.0397438	0.489912	0.832037
2014	66	320100	320000	1.37512	1.73711	10.0486	10.7545	2.37532	20.8	43.3027	2.40253	12.704	9.63	0.127417	2.29173	0.980769	8.73103	464148	13.048	1	0	0	0.0405752	0.500304	0.73608
2015	66	320100	320000	1.42269	1.97294	10.0558	11.8171	2.46955	21.81	69.3976	2.20916	12.7173	9.76	0.125556	2.13644	0.975573	8.85927	487575	13.0972	1	0	0	0.0453725	0.535497	0.733589
2016	66	320100	320000	1.48954	2.70461	10.1968	12.7264	2.54368	22.095	53.629	2.1334	12.7598	9.58	0.12491	2.20032	0.973386	9.04183	517269	13.1563	1	0	0	0.046953	0.55731	0.753655
2017	66	320100	320000	1.57344	3.17787	10.3758	13.6357	2.61269	22.38	37.8604	2.01897	12.8139	9.4	0.124264	2.01897	0.9712	9.19614	549578	13.2169	1	0	0	0.0461628	0.556164	0.779015
2018	66	320100	320000	1.65734	3.4498	10.6938	14.545	2.67725	22.6651	22.0919	1.93565	12.8619	9.22	0.123618	1.93565	0.969013	9.3298	580189	13.2711	1	0	0	0.0465579	0.573898	0.925942
2011	67	320200	320000	0.812512	0.786967	9.16115	10.7437	2.37432	24.35	94.9633	3.28058	12.7671	9.18	0.0916314	3.29026	1.03767	7.78699	205044	12.231	1	0	0	0.0236276	0.366835	0.795196
2012	67	320200	320000	0.852103	0.897978	9.53257	11.7357	2.46264	24.62	109.253	3.41185	12.9016	9.95	0.0912341	3.34456	1.01452	7.96672	230064	12.3461	1	0	0	0.0234673	0.355205	0.787321
2013	67	320200	320000	0.882624	0.937768	9.79629	17.0978	2.83895	25.06	90.0339	2.66441	12.7186	9.88	0.0911139	2.56222	0.999187	8.14077	252886	12.4407	1	0	0	0.0239324	0.32214	0.848971
2014	67	320200	320000	0.969551	0.972298	9.95513	12.6389	2.53678	25.28	97.0521	2.27952	12.5791	9.63	0.0899559	2.1744	1.02667	8.23072	276911	12.5314	1	0	0	0.0250065	0.331363	0.752342
2015	67	320200	320000	0.99655	1.11881	9.99952	13.0938	2.57214	26.5	128.514	2.42093	12.6768	9.76	0.0911641	2.34123	1.0099	8.35897	290887	12.5807	1	0	0	0.025877	0.342612	0.762463
2016	67	320200	320000	1.08771	1.59516	10.1022	14.1258	2.648	26.83	116.52	2.38631	12.7404	9.58	0.0906649	2.46116	1.00881	8.54152	308602	12.6398	1	0	0	0.0265844	0.35804	0.657413
2017	67	320200	320000	1.07913	1.91385	10.2725	15.1578	2.71852	27.16	104.527	2.25175	12.8146	9.4	0.0901656	2.25175	1.00771	8.69584	327878	12.7004	1	0	0	0.0262307	0.356932	0.670198
2018	67	320200	320000	1.07055	2.21402	10.4704	16.1898	2.78438	27.49	92.5338	2.07824	12.8189	9.22	0.0896663	2.07824	1.00662	8.82949	346140	12.7546	1	0	0	0.0264076	0.368477	0.892081
2011	68	320300	320000	0.810514	-0.0654913	8.18004	4.1407	1.42086	8.25	40.061	2.65765	11.8953	9.18	0.0880105	2.66549	0.700987	7.88054	149286	11.9136	1	0	0	0.0132779	0.576399	0.822952
2012	68	320300	320000	0.846154	0.213965	8.19035	4.6877	1.54494	10.09	46.4753	2.72604	12.0437	9.95	0.0849559	2.67228	0.691937	8.06027	167501	12.0287	1	0	0	0.0134734	0.564232	0.785024
2013	68	320300	320000	0.890052	0.323364	8.49044	4.405	1.48274	11.49	45.8581	2.17841	11.9187	9.88	0.0851494	2.09486	0.709934	8.23432	184118	12.1233	1	0	0	0.0140792	0.37451	0.902378
2014	68	320300	320000	0.999116	0.409769	8.27206	5.7655	1.75189	13	53.7529	2.15085	12.0185	9.63	0.0818864	2.05166	0.71366	8.32428	201609	12.2141	1	0	0	0.0141245	0.387615	0.818551
2015	68	320300	320000	1.0445	0.518742	8.11612	6.1511	1.81663	13.48	68.8374	1.72853	11.8691	9.76	0.0821635	1.67162	0.70526	8.45252	211784	12.2633	1	0	0	0.0146938	0.397113	0.830178
2016	68	320300	320000	1.09473	1.05378	7.8332	6.6845	1.89979	14.935	64.9866	1.66944	11.9222	9.58	0.0814644	1.7218	0.6467	8.63507	224682	12.3224	1	0	0	0.0156934	0.424248	0.678373
2017	68	320300	320000	1.13624	1.36731	9.26132	7.2179	1.97656	16.39	61.1357	1.61821	12.0197	9.4	0.0807653	1.61821	0.58814	8.78939	238717	12.383	1	0	0	0.0151936	0.432282	0.878906
2018	68	320300	320000	1.17776	1.64558	9.32786	7.7513	2.04786	17.845	57.2848	1.80989	12.154	9.22	0.0800663	1.80989	0.529579	8.92304	252013	12.4372	1	0	0	0.0154435	0.477875	0.978967
2011	69	320400	320000	0.778267	-0.108938	8.53267	7.7485	2.0475	14.11	72.2674	5.48936	12.6288	9.18	0.0956974	5.50556	0.969785	8.20452	113195	11.6369	1	0	0	0.0232017	0.419194	0.876775
2012	69	320400	320000	0.829554	-0.0110592	8.86616	8.5039	2.14052	14.97	79.1091	5.45184	12.7251	9.95	0.09285	5.34433	0.968743	8.38425	127008	11.752	1	0	0	0.0237733	0.45088	0.8806
2013	69	320400	320000	0.876187	0.162329	9.05835	11.9151	2.47781	16.05	74.9246	5.21292	12.7742	9.88	0.0946228	5.01298	0.978414	8.55829	139607	11.8466	1	0	0	0.024459	0.368215	0.921756
2014	69	320400	320000	0.978018	0.171867	9.16534	10.4423	2.34586	16.82	86.7851	3.16516	12.3922	9.63	0.0934453	3.01919	0.997588	8.64825	152870	11.9373	1	0	0	0.023559	0.378311	0.839287
2015	69	320400	320000	1.03773	0.324135	9.20029	11.2221	2.41789	15.22	111.984	2.1014	12.0556	9.76	0.0926634	2.03222	0.960748	8.77649	160585	11.9866	1	0	0	0.0242611	0.395197	0.862872
2016	69	320400	320000	1.09557	0.670977	9.27425	12.2721	2.50733	13.0133	107.053	2.78865	12.4293	9.58	0.0949093	2.87612	0.945248	8.95904	170365	12.0457	1	0	0	0.0252586	0.400771	0.805462
2017	69	320400	320000	1.10406	0.951952	9.70644	13.3221	2.58942	10.8067	102.121	2.15634	12.3087	9.4	0.0971553	2.15634	0.929748	9.11336	181006	12.1063	1	0	0	0.0247599	0.39498	0.792603
2018	69	320400	320000	1.11255	1.1715	10.0577	14.3721	2.66529	8.6	97.1901	2.21225	12.3975	9.22	0.0994012	2.21225	0.914247	9.24701	191088	12.1605	1	0	0	0.0250093	0.412701	0.935666
2011	70	320500	320000	0.769023	2.376	9.82914	10.2129	2.32365	24.83	120.439	5.41799	13.712	9.18	0.0942197	5.43397	1.098	7.45306	183725	12.1212	1	0	0	0.0252447	0.285843	0.520486
2012	70	320500	320000	0.817292	2.83231	10.2851	11.4029	2.43387	23.4	133.249	4.91373	13.7283	9.95	0.0940432	4.81682	1.08161	7.63279	206143	12.2363	1	0	0	0.02605	0.298391	0.41337
2013	70	320500	320000	0.868896	3.08843	10.594	19.9017	2.99081	24.05	78.7104	4.30368	13.676	9.88	0.0935758	4.13862	1.09759	7.80684	226593	12.3309	1	0	0	0.0273	0.257737	0.571283
2014	70	320500	320000	0.96686	3.14087	10.4912	12.9925	2.56437	24.47	87.2075	3.8	13.6072	9.63	0.0891589	3.62475	1.10652	7.89679	248119	12.4217	1	0	0	0.0281058	0.24228	0.428407
2015	70	320500	320000	1.02821	3.26455	10.5819	13.6702	2.61522	25.01	119.388	2.66418	13.3047	9.76	0.0898763	2.57648	1.02199	8.02503	260642	12.4709	1	0	0	0.0295498	0.248685	0.407757
2016	70	320500	320000	1.0959	4.04608	10.5442	14.5556	2.67798	24.6053	107.159	2.49816	13.3052	9.58	0.089425	2.57652	1.06983	8.20758	276515	12.53	1	0	0	0.030881	0.25782	0.337871
2017	70	320500	320000	1.07689	4.94469	10.8822	15.441	2.73703	24.2007	94.9301	1.67471	13.0179	9.4	0.0889738	1.67471	1.11767	8.3619	293787	12.5906	1	0	0	0.0302154	0.269913	0.353932
2018	70	320500	320000	1.05788	5.15044	11.2363	16.3264	2.79278	23.796	82.7012	1.56693	13.0225	9.22	0.0885226	1.56693	1.16551	8.49556	310151	12.6448	1	0	0	0.0305482	0.285349	0.799795
2011	71	320600	320000	0.707438	0.278478	8.7834	5.6005	1.72286	14.22	59.0643	3.41939	12.286	9.18	0.0892819	3.42948	0.890896	7.80145	152025	11.9318	1	0	0	0.0215367	0.403243	0.855609
2012	71	320600	320000	0.756042	0.437093	8.78309	6.2506	1.83268	15.88	65.6816	3.11558	12.3038	9.95	0.0886626	3.05414	0.818164	7.98118	170575	12.0469	1	0	0	0.0222309	0.405812	0.831067
2013	71	320600	320000	0.788938	0.400779	8.74688	6.5696	1.88245	17.97	57.5953	2.92347	12.3404	9.88	0.0886417	2.81134	0.842943	8.15523	187496	12.1415	1	0	0	0.0235182	0.195485	0.903567
2014	71	320600	320000	0.889246	0.404152	8.83098	7.7457	2.04714	21.25	65.8439	2.6258	12.3479	9.63	0.0875251	2.50471	0.846704	8.24518	205308	12.2323	1	0	0	0.0238292	0.171646	0.830457
2015	71	320600	320000	0.945695	0.545848	8.87375	8.4236	2.13104	22.91	84.6459	2.42541	12.3526	9.76	0.0894261	2.34557	0.835334	8.37342	215670	12.2815	1	0	0	0.0254642	0.179531	0.834816
2016	71	320600	320000	1.01921	0.987256	8.93717	9.2702	2.2268	25.65	84.966	2.27148	12.3831	9.58	0.0905096	2.34273	0.787726	8.55598	228805	12.3406	1	0	0	0.0264963	0.185198	0.786134
2017	71	320600	320000	1.02647	1.39953	9.85519	10.1168	2.3142	28.39	85.2862	2.01715	12.3978	9.4	0.0915931	2.01715	0.740118	8.71029	243097	12.4012	1	0	0	0.0259802	0.178797	0.81206
2018	71	320600	320000	1.03372	1.61462	10.1096	10.9634	2.39456	31.13	85.6063	1.97273	12.4613	9.22	0.0926765	1.97273	0.69251	8.84395	256637	12.4554	1	0	0	0.0262383	0.165717	0.937997
2011	72	320700	320000	0.843716	-0.739745	6.68336	3.2119	1.16686	17.53	28.7391	2.78443	11.0184	9.18	0.0832687	2.79265	0.655709	6.96888	62028.2	11.0353	1	0	0	0.0168664	0.546359	0.927834
2012	72	320700	320000	0.862557	-0.576628	6.83195	3.647	1.2939	17.7	32.1985	2.9462	11.2031	9.95	0.0815189	2.8881	0.668505	7.14862	69596.9	11.1505	1	0	0	0.0168405	0.555493	0.928367
2013	72	320700	320000	0.890314	-0.483668	6.80239	3.4335	1.23358	17.8	32.4666	3.13772	11.3735	9.88	0.0812151	3.01738	0.643805	7.32266	76501	11.2451	1	0	0	0.0170189	0.469565	0.961109
2014	72	320700	320000	0.915157	-0.460628	7.19968	4.4277	1.48788	8.1	35.4031	3.12642	11.4662	9.63	0.078589	2.98224	0.696299	7.41262	83768.6	11.3358	1	0	0	0.0173051	0.476981	0.906065
2015	72	320700	320000	0.958315	-0.338226	6.90274	4.8416	1.57725	10.82	45.6239	2.3877	11.2911	9.76	0.0807435	2.3091	0.685035	7.54086	87996.4	11.3851	1	0	0	0.0180931	0.503151	0.907983
2016	72	320700	320000	0.976234	-0.110814	7.06732	5.2987	1.66746	5.26	41.9191	1.49163	10.9159	9.58	0.080346	1.53842	0.566761	7.72341	93355.6	11.4442	1	0	0	0.0191408	0.514981	0.838716
2017	72	320700	320000	1.00109	0.104782	8.75005	5.7558	1.75021	5.26	38.2142	1.72938	11.1691	9.4	0.0799486	1.72938	0.448488	7.87773	99186.8	11.5048	1	0	0	0.018617	0.556636	0.914926
2018	72	320700	320000	1.02594	0.234671	8.66389	6.2129	1.82663	5.26	34.5094	1.40211	11.0078	9.22	0.0795511	1.40211	0.330215	8.01138	104711	11.559	1	0	0	0.0188789	0.545552	0.979497
2011	73	320800	320000	0.846563	-0.9297	6.60259	3.5181	1.25792	8.48	34.1433	6.1731	11.9953	9.18	0.0885548	6.19131	0.689734	7.58112	62028.2	11.0353	1	0	0	0.0136195	0.482125	0.912823
2012	73	320800	320000	0.8814	-0.766851	6.9594	3.9992	1.38609	9.31	40.3361	7.11062	12.2648	9.95	0.0873479	6.97039	0.687378	7.76085	69596.9	11.1505	1	0	0	0.0139308	0.454716	0.901132
2013	73	320800	320000	0.91557	-0.54186	7.20341	3.8985	1.36059	9.79	38.7628	3.88991	11.777	9.88	0.0864588	3.74072	0.704887	7.9349	76501	11.2451	1	0	0	0.0143629	0.366883	0.944117
2014	73	320800	320000	0.996609	-0.491953	7.68937	5.0736	1.62405	9.98	44.4857	3.14387	11.6941	9.63	0.08424	2.99888	0.714722	8.02486	83768.6	11.3358	1	0	0	0.0147564	0.327589	0.903539
2015	73	320800	320000	1.07163	-0.368396	7.69712	5.646	1.73095	10.14	60.3176	2.84772	11.7067	9.76	0.0861716	2.75398	0.683572	8.1531	87996.4	11.3851	1	0	0	0.015276	0.332187	0.891733
2016	73	320800	320000	1.14732	-0.142736	7.926	6.2446	1.83172	10.32	62.1318	2.45377	11.6625	9.58	0.0863663	2.53074	0.652595	8.33565	93355.6	11.4442	1	0	0	0.0176188	0.340652	0.880875
2017	73	320800	320000	1.14864	0.112809	8.89987	6.8432	1.92326	10.5	63.946	2.2794	11.6769	9.4	0.0865611	2.2794	0.621618	8.48997	99186.8	11.5048	1	0	0	0.0164474	0.359041	0.930484
2018	73	320800	320000	1.14995	0.260267	9.11052	7.4418	2.00711	10.68	65.7602	2.11397	11.6802	9.22	0.0867558	2.11397	0.590641	8.62362	104711	11.559	1	0	0	0.0170331	0.493182	0.981469
2011	74	320900	320000	0.802461	-0.254285	6.80351	3.8222	1.34083	9.7	40.7036	3.9221	12.0364	9.18	0.0858058	3.93367	0.660664	7.76705	102792	11.5405	1	0	0	0.0139962	0.487874	0.87857
2012	74	320900	320000	0.808515	-0.160437	6.95845	4.3172	1.46261	9.84	45.9099	4.35738	12.2601	9.95	0.0844935	4.27145	0.660606	7.94678	115335	11.6556	1	0	0	0.0145217	0.481977	0.843477
2013	74	320900	320000	0.825366	-0.0294501	7.4061	4.2178	1.43931	10	43.7251	2.87179	11.9511	9.88	0.0832664	2.76165	0.660107	8.12083	126776	11.7502	1	0	0	0.0154677	0.348375	0.887146
2014	74	320900	320000	0.87734	0.00418275	7.6256	5.3115	1.66987	13.8	50.9707	1.75845	11.5592	9.63	0.081006	1.67735	0.693002	8.21078	138820	11.8409	1	0	0	0.0163226	0.351351	0.824515
2015	74	320900	320000	0.921594	0.145405	8.01235	5.8299	1.763	11.96	64.672	1.21567	11.2838	9.76	0.0831208	1.17565	0.639815	8.33902	145826	11.8902	1	0	0	0.0175893	0.355019	0.839301
2016	74	320900	320000	0.971652	0.541092	8.19146	6.3278	1.84495	13.88	62.112	0.994538	11.1658	9.58	0.0842057	1.02573	0.568483	8.52158	154707	11.9493	1	0	0	0.0195678	0.366815	0.811614
2017	74	320900	320000	0.994272	0.864221	9.21204	6.8257	1.92069	15.8	59.5519	0.999218	11.2755	9.4	0.0852905	0.999218	0.497151	8.67589	164370	12.0099	1	0	0	0.0185786	0.372947	0.835911
2018	74	320900	320000	1.01689	1.02388	9.67608	7.3236	1.9911	17.72	56.9919	1.07171	11.422	9.22	0.0863754	1.07171	0.425819	8.80955	173526	12.0641	1	0	0	0.0190732	0.390346	0.954936
2011	75	321000	320000	0.712838	-0.377328	7.73631	5.895	1.7741	9.06	56.7406	5.14808	12.2561	9.18	0.0930213	5.16327	0.8249	10.407	160572	11.9865	1	0	0	0.0172465	0.426027	0.909669
2012	75	321000	320000	0.754906	-0.312631	8.128	6.5692	1.88239	9.63	62.9599	4.69427	12.2728	9.95	0.0936068	4.6017	0.790017	10.5868	180165	12.1016	1	0	0	0.0181281	0.434195	0.90556
2013	75	321000	320000	0.787634	-0.249645	8.35019	7.0696	1.9558	10.09	52.56	3.87904	12.1853	9.88	0.0937294	3.73026	0.812023	10.7608	198037	12.1962	1	0	0	0.0189997	0.250939	0.93575
2014	75	321000	320000	0.840392	-0.24824	8.30647	8.2654	2.11208	10.21	59.0069	2.41682	11.8406	9.63	0.092372	2.30536	0.802746	10.8508	216851	12.287	1	0	0	0.0189355	0.237112	0.902729
2015	75	321000	320000	0.876223	-0.0975392	8.48797	8.9647	2.19329	10.49	76.8808	1.36021	11.3485	9.76	0.0939893	1.31544	0.760536	10.979	227796	12.3362	1	0	0	0.019456	0.252085	0.897647
2016	75	321000	320000	0.910306	0.206552	8.51799	9.9151	2.29406	10.78	77.0447	1.74254	11.6985	9.58	0.0943182	1.7972	0.720922	11.1616	241669	12.3953	1	0	0	0.0199347	0.254232	0.898335
2017	75	321000	320000	0.944942	0.444594	9.56198	10.8655	2.38559	11.07	77.2085	1.53613	11.702	9.4	0.0946471	1.53613	0.681308	11.3159	256764	12.4559	1	0	0	0.0196953	0.259248	0.89993
2018	75	321000	320000	0.979579	0.520034	10.0347	11.8159	2.46945	11.36	77.3724	1.43787	11.7121	9.22	0.094976	1.43787	0.641695	11.4495	271065	12.5101	1	0	0	0.019815	0.239062	0.961292
2011	76	321100	320000	0.73733	-0.812567	7.81521	7.3981	2.00122	18.45	56.3494	5.0361	12.1049	9.18	0.101713	5.05095	0.896505	9.75421	87705.6	11.3817	1	0	0	0.0182538	0.423988	0.872327
2012	76	321100	320000	0.771354	-0.674262	8.51017	8.365	2.12406	19.08	65.1812	5.42073	12.3078	9.95	0.100367	5.31383	0.915976	9.93394	98407.4	11.4969	1	0	0	0.0187187	0.413081	0.881922
2013	76	321100	320000	0.80597	-0.569629	8.98582	10.7621	2.37603	20.46	66.8153	6.8129	12.6433	9.88	0.10011	6.5516	0.889211	10.108	108170	11.5915	1	0	0	0.0193143	0.400128	0.934342
2014	76	321100	320000	0.919641	-0.548732	8.93287	10.2652	2.32876	20.77	79.7886	2.56433	11.7715	9.63	0.0995595	2.44606	0.890712	10.1979	118446	11.6822	1	0	0	0.0191121	0.370589	0.888775
2015	76	321100	320000	0.951126	-0.434375	9.03205	11.0351	2.40108	21.16	95.1336	2.39979	11.7793	9.76	0.0998095	2.32079	0.868437	10.3262	124424	11.7314	1	0	0	0.019848	0.387389	0.892046
2016	76	321100	320000	0.97602	-0.237612	9.0307	12.0603	2.48992	21.4967	95.8173	2.26884	11.8135	9.58	0.100455	2.34001	0.807324	10.5087	132001	11.7906	1	0	0	0.021259	0.3972	0.846547
2017	76	321100	320000	0.977559	-0.0423892	9.60407	13.0855	2.5715	21.8333	96.501	2.17217	11.815	9.4	0.1011	2.17217	0.74621	10.6631	140246	11.8512	1	0	0	0.0205535	0.448935	0.917852
2018	76	321100	320000	0.979098	0.0351271	9.63874	14.1107	2.64693	22.17	97.1847	1.37981	11.3711	9.22	0.101745	1.37981	0.685097	10.7967	148058	11.9054	1	0	0	0.0209062	0.466897	0.972762
2011	77	321200	320000	0.717963	-0.708283	7.46164	5.2395	1.65623	20.01	47.5808	3.76749	11.8617	9.18	0.088024	3.7786	0.832	9.25391	17112.2	9.74754	1	0	0	0.017825	0.501015	0.897962
2012	77	321200	320000	0.749529	-0.439799	8.09743	5.8378	1.76435	20.81	54.0063	3.45681	11.8846	9.95	0.0876717	3.38864	0.776418	9.43364	19200.2	9.86268	1	0	0	0.0186574	0.486321	0.907123
2013	77	321200	320000	0.77937	-0.354009	7.93595	5.9191	1.77818	13.47	53.1321	2.83264	11.7925	9.88	0.0876115	2.72399	0.730866	9.60768	21104.9	9.95726	1	0	0	0.0195839	0.243668	0.948992
2014	77	321200	320000	0.862589	-0.335629	8.3582	7.2706	1.98384	13.6	61.1916	1.7948	11.4505	9.63	0.08668	1.71202	0.748773	9.69764	23109.8	10.048	1	0	0	0.0198978	0.223103	0.902821
2015	77	321200	320000	0.915496	-0.230234	8.39954	7.9479	2.07291	14.8	80.3407	1.86063	11.5764	9.76	0.0896936	1.79938	0.736357	9.82588	24276.2	10.0973	1	0	0	0.0207971	0.22725	0.91896
2016	77	321200	320000	0.996819	0.0704286	8.60965	8.833	2.17849	15.2867	77.3486	2.1109	11.8089	9.58	0.0902094	2.17711	0.715434	10.0084	25754.7	10.1564	1	0	0	0.0217769	0.226582	0.915552
2017	77	321200	320000	0.99012	0.328902	9.20271	9.7181	2.27399	15.7733	74.3565	2.31078	12.045	9.4	0.0907253	2.31078	0.694512	10.1627	27363.4	10.217	1	0	0	0.021287	0.222407	0.927126
2018	77	321200	320000	0.983421	0.386337	9.65714	10.6032	2.36116	16.26	71.3644	1.90051	11.9233	9.22	0.0912411	1.90051	0.673589	10.2964	28887.5	10.2712	1	0	0	0.021532	0.219749	0.976881
2011	78	321300	320000	0.808255	-0.871041	5.45532	2.7839	1.02385	8.07	37.7954	0.924975	9.85067	9.18	0.082112	0.927704	0.546815	7.5318	17112.2	9.74754	1	0	0	0.0133084	0.57056	0.952348
2012	78	321300	320000	0.806794	-0.705154	6.05444	3.1722	1.15443	9.34	43.6507	1.91224	10.7187	9.95	0.0808983	1.87453	0.580486	7.71153	19200.2	9.86268	1	0	0	0.0146497	0.544148	0.948494
2013	78	321300	320000	0.803975	-0.512908	6.39526	2.983	1.09293	10.23	41.1627	1.92093	10.8375	9.88	0.0797409	1.84726	0.594915	7.88558	21104.9	9.95726	1	0	0	0.0161619	0.292669	0.966753
2014	78	321300	320000	0.804717	-0.511843	7.06902	3.9963	1.38537	10.64	44.5718	2.21752	11.1047	9.63	0.0761355	2.11525	0.607939	7.97553	23109.8	10.048	1	0	0	0.0159634	0.326045	0.933434
2015	78	321300	320000	0.811173	-0.38971	6.48464	4.3853	1.47826	11.16	53.0789	0.903791	10.3036	9.76	0.0780149	0.874039	0.580783	8.10377	24276.2	10.0973	1	0	0	0.0165391	0.334467	0.946345
2016	78	321300	320000	0.820994	-0.163983	6.7635	4.8311	1.57507	11.6067	53.9962	1.23228	10.7142	9.58	0.0771357	1.27093	0.560756	8.28633	25754.7	10.1564	1	0	0	0.0177269	0.356818	0.913631
2017	78	321300	320000	0.867827	0.0675562	8.38206	5.2769	1.66334	12.0533	54.9135	0.896688	10.5011	9.4	0.0762566	0.896688	0.540729	8.44064	27363.4	10.217	1	0	0	0.017133	0.382917	0.910945
2018	78	321300	320000	0.91466	0.251581	9.04641	5.7227	1.74444	12.5	55.8308	0.88226	10.537	9.22	0.0753774	0.88226	0.520701	8.5743	28887.5	10.2712	1	0	0	0.0174299	0.3411	0.972402
2011	79	330100	330000	1.04055	2.02894	9.04747	8.0478	2.0854	11.13	29.0052	4.33272	13.0652	8.38	0.10798	4.3455	1.05036	7.01601	318194	12.6704	1	0	0	0.0493884	0.451116	0.711459
2012	79	330100	330000	1.11247	2.6103	9.29643	8.8962	2.18562	11.86	31.3533	4.09463	13.1145	9.33	0.108284	4.01388	1.09374	7.19574	357020	12.7855	1	0	0	0.0471875	0.449663	0.666198
2013	79	330100	330000	1.20597	3.24534	9.46281	11.8013	2.46821	12.04	34.2343	4.07257	13.1762	9.44	0.108396	3.91637	1.10455	7.36979	392437	12.8801	1	0	0	0.0481195	0.45654	0.683419
2014	79	330100	330000	1.32272	2.92689	9.51746	10.3813	2.34001	11.7	38.0878	4.43125	13.359	9.78	0.107788	4.22689	1.06881	7.45974	429718	12.9709	1	0	0	0.0481267	0.455095	0.669428
2015	79	330100	330000	1.49756	3.32055	9.70577	11.223	2.41797	12.27	53.7791	4.55759	13.4748	10.11	0.106932	4.40755	1.02356	7.58798	451407	13.0201	1	0	0	0.0511416	0.477221	0.68407
2016	79	330100	330000	1.67188	4.1622	9.78881	12.4286	2.52	12.2333	48.0478	4.10359	13.4883	10.46	0.104414	4.23231	0.99863	7.77054	478898	13.0792	1	0	0	0.051247	0.494172	0.688533
2017	79	330100	330000	1.78009	4.51706	10.6508	13.6342	2.61258	12.1967	42.3166	3.37755	13.4015	10.81	0.101895	3.37755	0.973697	7.92485	508811	13.1398	1	0	0	0.0511943	0.516777	0.654442
2018	79	330100	330000	1.8883	4.71105	10.922	14.8398	2.69731	12.16	36.5853	3.25433	13.4337	11.16	0.0993761	3.25433	0.948765	8.05851	537151	13.194	1	0	0	0.0512207	0.524294	0.889093
2011	80	330200	330000	0.732815	1.49953	8.13623	7.9524	2.07347	12.72	45.9491	2.98582	12.5459	8.38	0.0887232	2.99463	0.875893	6.85197	101365	11.5265	1	0	0	0.0352125	0.310943	0.776133
2012	80	330200	330000	0.795246	1.66977	8.67778	8.6228	2.15441	12.32	48.5383	2.79089	12.5611	9.33	0.0892892	2.73585	0.875739	7.0317	113734	11.6416	1	0	0	0.0347948	0.329823	0.758856
2013	80	330200	330000	0.831396	2.05378	8.94755	12.2912	2.50888	12.61	52.5158	2.95838	12.6992	9.44	0.0891641	2.84492	0.843508	7.20574	125016	11.7362	1	0	0	0.0353966	0.345725	0.756372
2014	80	330200	330000	0.842639	2.24881	9.15101	9.8362	2.28607	12.85	54.9092	3.40617	12.9055	9.78	0.0886072	3.24908	0.859875	7.2957	136893	11.827	1	0	0	0.0353706	0.35573	0.792907
2015	80	330200	330000	0.883594	2.40695	9.45806	10.2374	2.32605	13.44	68.6293	3.40663	12.956	10.11	0.0906662	3.29449	0.803431	7.42394	143802	11.8762	1	0	0	0.0379418	0.372852	0.794086
2016	80	330200	330000	0.881848	2.51959	9.62223	11.0656	2.40384	13.7967	66.2315	3.3461	13.02	10.46	0.0907213	3.45105	0.864481	7.60649	152560	11.9353	1	0	0	0.036842	0.390621	0.765762
2017	80	330200	330000	0.888729	2.76828	10.5185	11.8938	2.47602	14.1533	63.8337	2.63694	12.9067	10.81	0.0907763	2.63694	0.925531	7.76081	162089	11.9959	1	0	0	0.0373919	0.389585	0.784166
2018	80	330200	330000	0.89561	3.08627	10.7094	12.722	2.54333	14.51	61.436	2.58918	12.9762	11.16	0.0908314	2.58918	0.986582	7.89446	171117	12.0501	1	0	0	0.037117	0.421006	0.926923
2011	81	330300	330000	0.880217	1.16673	6.98379	4.3132	1.46168	15.38	39.855	0.192435	9.23161	8.38	0.0820977	0.193003	0.731189	7.28579	83256	11.3297	1	0	0	0.0407794	0.349416	0.928792
2012	81	330300	330000	0.918614	1.61458	7.36834	4.0103	1.38887	16.46	92.5576	0.699185	10.5925	9.33	0.0815245	0.685397	0.746911	7.46552	93415	11.4448	1	0	0	0.0388778	0.371144	0.92206
2013	81	330300	330000	0.929281	1.97971	7.72709	4.9614	1.60169	17.6	45.1327	0.806636	10.8228	9.44	0.0812787	0.775698	0.739743	7.63957	102682	11.5394	1	0	0	0.0371229	0.402756	0.922552
2014	81	330300	330000	1.0619	1.96111	8.07589	4.7118	1.55007	18.32	49.9165	0.797202	10.8831	9.78	0.0810293	0.760436	0.720939	7.72952	112437	11.6301	1	0	0	0.0352327	0.412452	0.927481
2015	81	330300	330000	1.21918	2.19107	8.51339	5.079	1.62511	18.1	60.5962	0.420071	10.313	10.11	0.0829732	0.406243	0.707855	7.85777	118111	11.6794	1	0	0	0.036063	0.430219	0.921403
2016	81	330300	330000	1.367	2.35791	8.73241	5.5779	1.71881	18.5067	63.2723	0.307132	10.0995	10.46	0.08327	0.316766	0.65973	8.04032	125305	11.7385	1	0	0	0.035724	0.43296	0.922622
2017	81	330300	330000	1.41571	2.59746	10.2925	6.0768	1.80448	18.9133	65.9484	0.426297	10.4863	10.81	0.0835667	0.426297	0.611604	8.19463	133131	11.7991	1	0	0	0.0358935	0.414608	0.931544
2018	81	330300	330000	1.46441	2.98058	10.5501	6.5757	1.88338	19.32	68.6245	0.560853	10.8649	11.16	0.0838635	0.560853	0.563479	8.32829	140547	11.8533	1	0	0	0.0358087	0.441034	0.979668
2011	82	330400	330000	0.648555	0.00858007	6.83411	5.9256	1.77928	12.53	39.6558	4.13922	12.0556	8.38	0.0887771	4.15143	0.940933	7.13074	83256	11.3297	1	0	0	0.0275707	0.318113	0.831291
2012	82	330400	330000	0.708619	0.235698	7.26403	6.3704	1.85166	13.21	84.2102	3.96926	12.0904	9.33	0.0893113	3.89099	0.988604	7.31047	93415	11.4448	1	0	0	0.0272354	0.328577	0.794575
2013	82	330400	330000	0.732774	0.47111	7.72002	9.0973	2.20798	13.91	47.5164	4.51495	12.3045	9.44	0.0897768	4.34178	0.930598	7.48451	102682	11.5394	1	0	0	0.0283789	0.333918	0.803351
2014	82	330400	330000	0.768577	0.534183	7.94591	7.3458	1.99413	14.32	50.5117	4.79411	12.4275	9.78	0.0885859	4.57302	0.916885	7.57447	112437	11.6301	1	0	0	0.0295502	0.344647	0.792748
2015	82	330400	330000	0.825699	0.631621	8.44656	7.685	2.03927	15.02	62.0182	4.91406	12.5003	10.11	0.0872998	4.75229	0.826026	7.70271	118111	11.6794	1	0	0	0.0298304	0.343635	0.775854
2016	82	330400	330000	0.852862	0.766553	8.63965	8.3968	2.12785	15.5267	60.5214	4.48953	12.5034	10.46	0.0889081	4.63035	0.877297	7.88526	125305	11.7385	1	0	0	0.0305932	0.351768	0.784835
2017	82	330400	330000	0.832687	0.871032	9.81159	9.1086	2.20922	16.0333	59.0246	4.40238	12.6097	10.81	0.0905164	4.40238	0.928567	8.03958	133131	11.7991	1	0	0	0.0302118	0.364013	0.721564
2018	82	330400	330000	0.812512	0.924033	10.1101	9.8204	2.28446	16.54	57.5277	4.15032	12.6571	11.16	0.0921247	4.15032	0.979838	8.17323	140547	11.8533	1	0	0	0.0304025	0.388825	0.908525
2011	83	330500	330000	0.716862	-0.765328	7.28824	5.2477	1.65779	17.83	43.0032	3.9841	11.4515	8.38	0.0853035	3.99585	0.804829	7.33015	25787.1	10.1576	1	0	0	0.0250926	0.328909	0.911628
2012	83	330500	330000	0.739204	-0.633646	7.61825	5.735	1.74659	18.18	88.3068	3.97005	11.5386	9.33	0.0857526	3.89176	0.827131	7.50988	28933.7	10.2728	1	0	0	0.0245485	0.33397	0.900913
2013	83	330500	330000	0.759932	-0.378826	8.19229	6.8823	1.92895	18.48	44.2471	3.78082	11.5699	9.44	0.0856937	3.63581	0.923329	7.68393	31804	10.3673	1	0	0	0.026195	0.339486	0.899558
2014	83	330500	330000	0.837314	-0.34074	8.60685	6.6917	1.90087	19.97	49.3969	3.24038	11.497	9.78	0.0854255	3.09094	0.747394	7.77388	34825.3	10.4581	1	0	0	0.0259765	0.342634	0.891928
2015	83	330500	330000	0.910881	-0.0820557	8.6651	7.0894	1.9586	21.22	61.6771	2.91024	11.453	10.11	0.0877856	2.81443	0.698879	7.90213	36583	10.5073	1	0	0	0.0266016	0.343266	0.899729
2016	83	330500	330000	0.96177	-0.00235602	8.87398	7.711	2.04265	22.63	60.3026	2.82285	11.5142	10.46	0.0856745	2.91139	0.731694	8.08468	38811	10.5665	1	0	0	0.027216	0.349134	0.855054
2017	83	330500	330000	0.998178	0.206676	9.39474	8.3326	2.12018	24.04	58.9281	2.7392	11.5648	10.81	0.0835634	2.7392	0.764508	8.239	41235.2	10.627	1	0	0	0.0269088	0.354024	0.864415
2018	83	330500	330000	1.03459	0.508225	9.83478	8.9542	2.19212	25.45	57.5536	3.01133	11.7531	11.16	0.0814524	3.01133	0.797323	8.37265	43532	10.6813	1	0	0	0.0270624	0.370348	0.955952
2011	84	330600	330000	0.722616	-0.0411266	7.14677	7.582	2.02578	19.66	57.0585	1.55527	11.2956	8.38	0.0868895	1.55985	0.946242	6.89462	92978.2	11.4401	1	0	0	0.0299317	0.185653	0.80363
2012	84	330600	330000	0.767827	0.225166	7.5984	8.2966	2.11585	19.88	136.993	1.68136	11.4658	9.33	0.0871746	1.64821	0.953529	7.07435	104323	11.5553	1	0	0	0.029502	0.184678	0.764636
2013	84	330600	330000	0.794567	0.402651	7.61431	8.9758	2.19453	11.54	69.7713	1.31131	11.2995	9.44	0.0893289	1.26102	0.939009	7.2484	114672	11.6498	1	0	0	0.0297767	0.176701	0.778291
2014	84	330600	330000	0.839468	0.50895	7.98616	8.6136	2.15334	11.98	72.3938	1.01343	11.1144	9.78	0.0899553	0.966692	0.915792	7.33835	125566	11.7406	1	0	0	0.0290154	0.183689	0.758418
2015	84	330600	330000	0.893954	0.654058	8.50815	9.0003	2.19726	11.81	87.1176	1.35769	11.4527	10.11	0.091824	1.31299	0.861138	7.4666	131904	11.7898	1	0	0	0.02859	0.187077	0.748791
2016	84	330600	330000	0.910343	0.83439	8.73799	9.6204	2.26389	12.0467	84.5802	1.07621	11.2902	10.46	0.0933939	1.10997	0.855743	7.64915	139937	11.8489	1	0	0	0.0279273	0.188661	0.751952
2017	84	330600	330000	0.95455	1.0645	10.1558	10.2405	2.32635	12.2833	82.0428	1.63164	11.765	10.81	0.0949638	1.63164	0.850349	7.80346	148678	11.9095	1	0	0	0.0282586	0.214093	0.661506
2018	84	330600	330000	0.998756	1.0386	10.5264	10.8606	2.38514	12.52	79.5053	1.60665	11.8141	11.16	0.0965336	1.60665	0.844954	7.93712	156959	11.9637	1	0	0	0.028093	0.22023	0.886621
2011	85	330700	330000	0.871967	0.22281	7.00579	4.5721	1.51997	15.15	39.7391	0.610839	10.0569	8.38	0.0852744	0.612642	0.790235	6.66259	102984	11.5423	1	0	0	0.0342772	0.47383	0.917095
2012	85	330700	330000	0.915743	0.705499	7.2385	5.0269	1.6148	16.02	99.7167	0.672659	10.2511	9.33	0.0850602	0.659394	0.790169	6.84232	115550	11.6575	1	0	0	0.035064	0.322358	0.908628
2013	85	330700	330000	0.949652	1.02089	7.39879	6.2553	1.83343	16.61	45.8388	0.542076	10.1228	9.44	0.0852295	0.521285	0.752438	7.01636	127013	11.752	1	0	0	0.0376443	0.332593	0.911889
2014	85	330700	330000	1.03509	1.06804	7.30854	5.9056	1.7759	17.45	50.7362	0.558847	10.2342	9.78	0.0852328	0.533074	0.761956	7.10632	139079	11.8428	1	0	0	0.0380149	0.320578	0.905572
2015	85	330700	330000	1.10521	1.18383	7.58121	6.248	1.83226	17.94	62.1938	0.519218	10.2194	10.11	0.0808298	0.502126	0.666886	7.23456	146098	11.892	1	0	0	0.0377104	0.33255	0.906623
2016	85	330700	330000	1.15202	1.26566	7.61234	6.7158	1.90446	18.6633	60.0292	0.599953	10.4437	10.46	0.0811738	0.618771	0.623459	7.41711	154996	11.9512	1	0	0	0.0370311	0.340376	0.904173
2017	85	330700	330000	1.21167	1.59603	9.76675	7.1836	1.9718	19.3867	57.8646	0.720267	10.67	10.81	0.0815178	0.720267	0.580033	7.57143	164678	12.0117	1	0	0	0.0373708	0.425915	0.899581
2018	85	330700	330000	1.27132	2.27069	10.0737	7.6514	2.03489	20.11	55.7	0.500313	10.3689	11.16	0.0818617	0.500313	0.536606	7.70509	173850	12.0659	1	0	0	0.0372009	0.357947	0.965242
2011	86	330800	330000	0.650531	-0.968225	5.22575	3.6508	1.29495	9.61	31.571	0.318001	8.4209	8.38	0.0814303	0.318939	0.458961	6.79848	102984	11.5423	1	0	0	0.0227456	0.544467	0.900987
2012	86	330800	330000	0.728488	-1.02392	5.9108	3.8476	1.34745	9.77	95.7155	0.33563	8.5305	9.33	0.0816665	0.329011	0.456576	6.97821	115550	11.6575	1	0	0	0.0242078	0.549136	0.880125
2013	86	330800	330000	0.751045	-0.869601	6.25958	4.1597	1.42544	11.12	37.5839	0.403257	8.79725	9.44	0.0818725	0.387791	0.439572	7.15226	127013	11.752	1	0	0	0.0257292	0.544875	0.868542
2014	86	330800	330000	0.847366	-0.756116	6.61607	4.374	1.47568	13.11	41.1918	0.404789	8.85495	9.78	0.081874	0.386121	0.418484	7.24221	139079	11.8428	1	0	0	0.0276097	0.552045	0.850245
2015	86	330800	330000	0.985212	-0.582898	6.71901	5.3847	1.68356	13.58	49.149	0.337471	8.70051	10.11	0.0837201	0.326362	0.407572	7.37045	146098	11.892	1	0	0	0.0288462	0.566059	0.859034
2016	86	330800	330000	1.06052	-0.680775	6.91208	5.8281	1.76269	15.0633	49.7528	0.314336	8.71752	10.46	0.0839156	0.324196	0.382549	7.55301	154996	11.9512	1	0	0	0.0283566	0.581794	0.85184
2017	86	330800	330000	1.08038	-0.50295	8.3299	6.2715	1.83602	16.5467	50.3566	0.35778	8.90869	10.81	0.084111	0.35778	0.357525	7.70732	164678	12.0117	1	0	0	0.0286014	0.606304	0.840121
2018	86	330800	330000	1.10024	-0.390301	8.72013	6.7149	1.90433	18.03	50.9604	0.32542	8.91342	11.16	0.0843064	0.32542	0.332501	7.84098	173850	12.0659	1	0	0	0.028479	0.630599	0.953405
2011	87	330900	330000	0.995573	-1.18452	5.92959	7.9765	2.0765	9.12	36.4727	0.899054	9.28619	8.38	0.0965892	0.901707	0.51643	6.80129	102984	11.5423	1	0	0	0.0320623	0.591925	0.977203
2012	87	330900	330000	1.01114	-1.07426	6.1203	8.7883	2.17342	11.06	64.4212	1.38428	9.81679	9.33	0.0965487	1.35698	0.551224	6.98103	115550	11.6575	1	0	0	0.0303281	0.627195	0.97793
2013	87	330900	330000	1.02918	-0.968459	6.29527	9.5964	2.26139	14.75	37.0873	1.44802	9.94894	9.44	0.096751	1.39249	0.487963	7.15507	127013	11.752	1	0	0	0.0298073	0.617631	0.974909
2014	87	330900	330000	1.14992	-0.508137	6.94601	8.8746	2.18319	15.26	17.9533	1.26623	9.90159	9.78	0.0960018	1.20784	0.536798	7.24503	139079	11.8428	1	0	0	0.0297337	0.602655	0.975761
2015	87	330900	330000	1.18376	-0.341406	7.11639	9.5113	2.25248	16.81	29.2748	0.459173	8.96085	10.11	0.0967452	0.444057	0.470357	7.37327	146098	11.892	1	0	0	0.028848	0.592275	0.973707
2016	87	330900	330000	1.1852	-0.784964	7.3949	10.7463	2.37456	17.6667	21.7121	1.09047	9.95309	10.46	0.0963764	1.12468	0.480259	7.55582	154996	11.9512	1	0	0	0.0265215	0.592466	0.984704
2017	87	330900	330000	1.46303	-0.736681	7.56008	11.9813	2.48335	18.5233	14.1493	2.1392	10.6095	10.81	0.0960077	2.1392	0.49016	7.71014	164678	12.0117	1	0	0	0.0276847	0.667626	0.982475
2018	87	330900	330000	1.74085	-0.694726	7.70346	13.2163	2.58145	19.38	6.58658	2.04259	10.6397	11.16	0.0956389	2.04259	0.500062	7.84379	173850	12.0659	1	0	0	0.0271031	0.677067	0.993795
2011	88	331000	330000	0.844524	0.31881	7.03174	4.6011	1.5263	16.44	42.4921	0.334367	9.56808	8.38	0.0769673	0.335353	0.753641	7.19191	17555.7	9.77314	1	0	0	0.0271189	0.320241	0.928365
2012	88	331000	330000	0.909352	0.507353	7.19818	4.8505	1.57908	16.56	87.5749	1.05119	10.7689	9.33	0.0782843	1.03046	0.765552	7.37164	19697.9	9.88827	1	0	0	0.0283084	0.316736	0.92704
2013	88	331000	330000	0.939867	0.672394	7.49776	5.3086	1.66933	17.25	45.888	0.816933	10.5967	9.44	0.0782338	0.7856	0.752923	7.54569	21652	9.98285	1	0	0	0.0301089	0.30357	0.769974
2014	88	331000	330000	1.0088	0.75094	7.50988	5.6208	1.72647	17.93	51.2165	0.526721	10.2294	9.78	0.0780404	0.502429	0.713952	7.63565	23708.9	10.0736	1	0	0	0.0310602	0.289473	0.928932
2015	88	331000	330000	1.12038	0.867203	7.82405	5.8917	1.77354	18	61.051	0.21084	9.36177	10.11	0.0802406	0.203899	0.651816	7.76389	24905.5	10.1228	1	0	0	0.032692	0.312287	0.925841
2016	88	331000	330000	1.14897	1.05854	7.91547	6.4287	1.86077	18.4767	62.8642	0.556393	10.4247	10.46	0.0807383	0.573845	0.667348	7.94644	26422.3	10.182	1	0	0	0.0325295	0.329255	0.920908
2017	88	331000	330000	1.13066	1.20681	9.85969	6.9657	1.941	18.9533	64.6773	0.650601	10.6995	10.81	0.0812361	0.650601	0.68288	8.10076	28072.7	10.2426	1	0	0	0.0326107	0.312679	0.921211
2018	88	331000	330000	1.11235	1.53041	10.1769	7.5027	2.01526	19.43	66.4905	0.38171	10.2714	11.16	0.0817338	0.38171	0.698412	8.23441	29636.3	10.2968	1	0	0	0.0325701	0.332305	0.974305
2011	89	331100	330000	0.80608	-1.00971	4.82831	3.7706	1.32723	14.4	26.2641	0.357411	8.39615	8.38	0.0869837	0.358466	0.371797	6.92313	214734	12.2772	1	0	0	0.0282197	0.671935	0.940777
2012	89	331100	330000	0.812612	-0.891797	5.50533	4.2244	1.44088	10.77	82.0768	0.748076	9.24821	9.33	0.0873272	0.733324	0.384731	7.10286	240936	12.3923	1	0	0	0.0275112	0.686472	0.932159
2013	89	331100	330000	0.8047	-0.728853	5.89164	3.7238	1.31474	10.68	31.0065	0.837462	9.45595	9.44	0.0873702	0.805342	0.377218	7.27691	264837	12.4869	1	0	0	0.0292137	0.717379	0.936594
2014	89	331100	330000	0.905138	-0.714696	6.04973	4.9459	1.59856	10.83	34.533	1.09224	9.78909	9.78	0.0867889	1.04187	0.372606	7.36686	289997	12.5776	1	0	0	0.0299149	0.745192	0.933356
2015	89	331100	330000	1.00832	-0.587462	6.75693	5.1676	1.64241	10.99	39.2529	1.2775	9.9936	10.11	0.0873096	1.23545	0.338337	7.49511	304634	12.6269	1	0	0	0.0301821	0.759313	0.936175
2016	89	331100	330000	1.05122	-0.520672	6.95337	5.6238	1.72701	11.1433	39.9386	1.17759	10.0047	10.46	0.0872237	1.21453	0.303118	7.67766	323186	12.686	1	0	0	0.0295917	0.775833	0.938335
2017	89	331100	330000	1.151	-0.496481	8.64769	6.08	1.805	11.2967	40.6243	1.11536	9.98345	10.81	0.0871378	1.11536	0.267899	7.83198	343373	12.7466	1	0	0	0.0298869	0.778301	0.949833
2018	89	331100	330000	1.25078	-0.402421	8.90585	6.5362	1.87736	11.45	41.31	0.493667	9.27716	11.16	0.0870519	0.493667	0.232679	7.96563	362499	12.8008	1	0	0	0.0297393	0.763843	0.985824
2011	90	340100	340000	0.712314	-0.0879777	8.07153	4.8563	1.58028	21.36	30.3205	3.21045	12.1079	6.53	0.107581	3.21993	0.712821	7.31888	214734	12.2772	0	0	1	0.0302844	0.481277	0.928218
2012	90	340100	340000	0.708062	0.155767	8.40693	5.5186	1.70812	21.85	59.6407	2.56164	12.0176	6.36	0.109226	2.51112	0.680825	7.49861	240936	12.3923	0	0	1	0.0313372	0.441031	0.926237
2013	90	340100	340000	0.712968	0.46978	8.86869	6.5631	1.88146	22.72	33.0533	2.6431	12.1641	6.61	0.109292	2.54172	0.695287	7.67265	264837	12.4869	0	0	1	0.0327153	0.385675	0.923722
2014	90	340100	340000	0.72181	0.608081	9.37348	6.7689	1.91234	23.84	36.1821	2.71218	12.2931	7.46	0.110871	2.5871	0.716012	7.76261	289997	12.5776	0	0	1	0.0334179	0.393762	0.873146
2015	90	340100	340000	0.812738	1.12579	9.62212	7.3102	1.98927	25.29	52.9223	2.8521	12.4319	7.26	0.110994	2.75821	0.739705	7.89085	304634	12.6269	0	0	1	0.0364019	0.407712	0.918542
2016	90	340100	340000	0.887377	1.28622	9.86855	8.0138	2.08117	26.52	45.5878	2.90446	12.5531	7.46	0.109352	2.99556	0.715066	8.0734	323186	12.686	0	0	1	0.0393689	0.418336	0.935868
2017	90	340100	340000	0.98808	1.61304	9.97437	8.7174	2.16532	27.75	38.2533	2.77753	12.6183	7.66	0.10771	2.77753	0.690426	8.22772	343373	12.7466	0	0	1	0.0378854	0.430299	0.932195
2018	90	340100	340000	1.08878	2.08916	10.2555	9.421	2.24294	28.98	30.9189	2.65901	12.6854	7.86	0.106069	2.65901	0.665786	8.36137	362499	12.8008	0	0	1	0.0386272	0.382939	0.976412
2011	91	340200	340000	0.419791	-0.992434	7.51098	4.3095	1.46082	23.59	30.4158	4.04197	11.5529	6.53	0.10145	4.05389	0.587673	7.43375	9511.84	9.16029	0	0	1	0.0183979	0.457108	0.952407
2012	91	340200	340000	0.422802	-0.800909	8.07153	4.8742	1.58396	24.11	72.0728	4.60461	11.8053	6.36	0.103776	4.5138	0.606165	7.61348	10672.5	9.27542	0	0	1	0.0189511	0.452551	0.950609
2013	91	340200	340000	0.419691	-0.620714	8.63426	5.4533	1.69622	23.53	32.3857	5.03448	12.0084	6.61	0.105017	4.84139	0.669495	7.78753	11731.2	9.37001	0	0	1	0.0192138	0.426202	0.91769
2014	91	340200	340000	0.484744	-0.532639	9.10742	6.4039	1.85691	23.02	36.543	5.58633	12.2078	7.46	0.101665	5.3287	0.673171	7.87748	12845.7	9.46076	0	0	1	0.0190952	0.445969	0.919466
2015	91	340200	340000	0.663053	-0.352971	9.38581	6.7592	1.9109	23.48	57.1393	6.02932	12.3461	7.26	0.102299	5.83084	0.669252	8.00573	13494	9.51	0	0	1	0.0205111	0.45274	0.92874
2016	91	340200	340000	0.701786	-0.213659	9.6258	7.3715	1.99762	23.2933	51.9983	5.99152	12.4338	7.46	0.106982	6.17945	0.729573	8.18828	14315.8	9.56912	0	0	1	0.0212526	0.446637	0.873322
2017	91	340200	340000	0.770306	-0.173032	9.09493	7.9838	2.07741	23.1067	46.8572	5.84022	12.5015	7.66	0.111665	5.84022	0.789894	8.34259	15210	9.62971	0	0	1	0.0208819	0.46734	0.926874
2018	91	340200	340000	0.838827	-0.0190854	9.28554	8.5961	2.15131	22.92	41.7162	5.72871	12.5833	7.86	0.116347	5.72871	0.850215	8.47625	16057.2	9.68391	0	0	1	0.0210672	0.415802	0.977733
2011	92	340300	340000	0.652139	-0.88622	6.91672	2.4574	0.899104	13.96	21.6196	4.18942	10.8348	6.53	0.085391	4.20178	0.43428	8.15901	9511.84	9.16029	0	0	1	0.0168766	0.571358	0.964169
2012	92	340300	340000	0.6432	-1.00511	7.5606	2.7999	1.02958	15.41	57.2587	5.85384	11.3012	6.36	0.0888735	5.7384	0.4762	8.33874	10672.5	9.27542	0	0	1	0.0180586	0.52198	0.960257
2013	92	340300	340000	0.62009	-0.818363	8.14902	2.7462	1.01022	15.52	23.0232	6.47045	11.5255	6.61	0.089984	6.22229	0.484802	8.51279	11731.2	9.37001	0	0	1	0.0205264	0.534436	0.959018
2014	92	340300	340000	0.628131	-0.821991	8.3717	3.5542	1.26813	15.91	26.1958	6.99313	11.7361	7.46	0.088595	6.67062	0.505096	8.60274	12845.7	9.46076	0	0	1	0.0182078	0.524959	0.961834
2015	92	340300	340000	0.771268	-0.686196	8.58429	3.8267	1.342	16.69	36.6729	7.15395	11.8436	7.26	0.0881466	6.91844	0.489055	8.73098	13494	9.51	0	0	1	0.0224095	0.537618	0.966626
2016	92	340300	340000	0.946758	-0.567286	8.74252	4.1855	1.43163	17.21	38.8737	6.98839	11.9209	7.46	0.0871309	7.20759	0.499448	8.91354	14315.8	9.56912	0	0	1	0.0234898	0.542354	0.970063
2017	92	340300	340000	0.961683	-0.468481	7.69166	4.5443	1.51387	17.73	41.0745	6.68491	11.9889	7.66	0.0861152	6.68491	0.50984	9.06785	15210	9.62971	0	0	1	0.0229497	0.573448	0.973984
2018	92	340300	340000	0.976608	-0.361008	8.09864	4.9031	1.58987	18.25	43.2753	5.25238	11.8483	7.86	0.0850995	5.25238	0.520233	9.20151	16057.2	9.68391	0	0	1	0.0232198	0.544504	0.991533
2011	93	340400	340000	0.416577	-1.21032	5.743	3.04	1.11186	5.89	14.2804	1.47055	9.69289	6.53	0.095611	1.47488	0.651059	7.80416	10216.1	9.23172	0	0	1	0.023626	0.361245	0.890283
2012	93	340400	340000	0.439382	-1.0509	6.40523	3.3489	1.20863	7.16	33.8158	1.79035	9.98659	6.36	0.096742	1.75504	0.662039	7.98389	11462.7	9.34685	0	0	1	0.0242548	0.358714	0.878905
2013	93	340400	340000	0.481308	-0.983194	7.21818	3.372	1.21551	8.2	18.8415	1.93831	10.113	6.61	0.0988432	1.86397	0.65668	8.15794	12599.8	9.44143	0	0	1	0.025495	0.367468	0.87873
2014	93	340400	340000	0.588297	-0.937128	6.79682	3.3361	1.2048	8.1	21.1559	1.63954	9.90823	7.46	0.0977043	1.56393	0.516257	8.24789	13796.7	9.53219	0	0	1	0.0269218	0.386751	0.875698
2015	93	340400	340000	0.822	-0.780544	6.89366	2.6398	0.970703	8.77	26.476	1.48635	9.94256	7.26	0.0970132	1.43742	0.503826	8.37614	14493.1	9.58143	0	0	1	0.026326	0.445126	0.880935
2016	93	340400	340000	0.859657	-0.538956	6.5563	2.799	1.02926	8.92667	27.3974	1.48987	10.0123	7.46	0.091657	1.5366	0.446994	8.55869	15375.7	9.64055	0	0	1	0.0305522	0.46919	0.864538
2017	93	340400	340000	0.887526	-0.520284	7.76557	2.9582	1.08458	9.08333	28.3187	1.4493	10.0799	7.66	0.0863007	1.4493	0.390163	8.71301	16336.1	9.70113	0	0	1	0.0284391	0.498639	0.899836
2018	93	340400	340000	0.915396	-0.41566	7.7463	3.1174	1.137	9.24	29.24	1.62093	10.2585	7.86	0.0809445	1.62093	0.333332	8.84666	17246	9.75534	0	0	1	0.0294957	0.5044	0.966936
2011	94	340500	340000	0.382876	-1.20551	6.04263	5.2	1.64866	16.45	35.6378	5.58187	11.5046	6.53	0.0917026	5.59834	0.658328	7.75677	9722.2	9.18217	0	0	1	0.0166082	0.436848	0.90719
2012	94	340500	340000	0.417181	-1.05315	6.82871	5.6217	1.72663	14.15	110.561	7.00157	11.8052	6.36	0.0936325	6.86349	0.671405	7.9365	10908.5	9.2973	0	0	1	0.0171032	0.455212	0.902729
2013	94	340500	340000	0.454743	-0.953044	7.56112	5.6702	1.73522	14.64	36.8977	8.7003	12.0706	6.61	0.094992	8.36661	1.11558	8.11055	11990.6	9.39188	0	0	1	0.0189228	0.433938	0.898636
2014	94	340500	340000	0.511389	-0.949534	8.00336	6.0091	1.79327	15.18	41.8051	8.50849	12.079	7.46	0.0959002	8.11609	0.663456	8.2005	13129.8	9.48264	0	0	1	0.0193453	0.439469	0.861902
2015	94	340500	340000	0.662196	-0.870777	8.14642	6.0802	1.80504	16.84	55.8154	9.15087	12.1756	7.26	0.0969858	8.84963	1.03843	8.32874	13792.4	9.53187	0	0	1	0.0204636	0.441915	0.895156
2016	94	340500	340000	0.703791	-0.730995	8.37032	6.5833	1.88454	17.7533	56.6637	9.03343	12.2526	7.46	0.0960647	9.31678	0.65663	8.5113	14632.4	9.59099	0	0	1	0.021312	0.461721	0.863118
2017	94	340500	340000	0.74264	-0.679067	8.30623	7.0864	1.95818	18.6667	57.512	8.57273	12.3355	7.66	0.0951435	8.57273	0.27483	8.66561	15546.4	9.65158	0	0	1	0.0208878	0.471866	0.865179
2018	94	340500	340000	0.781489	-0.527205	8.62641	7.5895	2.02677	19.58	58.3603	8.34302	12.4232	7.86	0.0942224	8.34302	0	8.79927	16412.3	9.70579	0	0	1	0.0210999	0.388398	0.954259
2011	95	340700	340000	0.312592	-1.45071	5.88053	7.9704	2.07573	10.62	33.3375	2.64609	10.0777	6.53	0.10261	2.6539	0.641889	7.05899	121578	11.7083	0	0	1	0.0162051	0.334156	0.946188
2012	95	340700	340000	0.335784	-1.28895	6.42325	8.4819	2.13793	11.19	94.5758	3.45871	10.4154	6.36	0.104479	3.3905	0.659768	7.23872	136413	11.8234	0	0	1	0.0173962	0.329635	0.938922
2013	95	340700	340000	0.361797	-1.21957	7.20712	9.1973	2.21891	11.08	34.5596	3.81423	10.6044	6.61	0.105596	3.66794	0.637974	7.41277	149945	11.918	0	0	1	0.017825	0.330122	0.931349
2014	95	340700	340000	0.378614	-1.12566	7.03351	9.7193	2.27411	11.17	36.8536	1.76007	9.88211	7.46	0.106297	1.6789	0.629417	7.50272	164190	12.0088	0	0	1	0.0183506	0.334202	0.926062
2015	95	340700	340000	0.535547	-1.06761	7.40671	5.7387	1.74723	11.83	48.8489	1.57708	10.0134	7.26	0.107181	1.52516	0.602849	7.63097	172477	12.058	0	0	1	0.0172956	0.407804	0.935301
2016	95	340700	340000	0.594622	-0.948661	7.42337	5.996	1.79109	12.11	46.6313	1.63492	10.0984	7.46	0.0984359	1.68621	0.534244	7.81352	182981	12.1171	0	0	1	0.0226053	0.425273	0.93219
2017	95	340700	340000	0.620573	-0.709162	6.94698	6.2533	1.83311	12.39	44.4138	1.55103	10.2045	7.66	0.0896903	1.55103	0.465639	7.96784	194410	12.1777	0	0	1	0.0199504	0.420962	0.944448
2018	95	340700	340000	0.646524	-0.837041	7.35692	6.5106	1.87343	12.67	42.1962	1.72838	10.3984	7.86	0.0809447	1.72838	0.397034	8.10149	205239	12.2319	0	0	1	0.0212778	0.422233	0.982596
2011	96	340800	340000	0.538587	-0.895354	5.00395	2.2893	0.828246	13.25	21.1125	1.44565	10.2143	6.53	0.0857656	1.44992	0.336894	6.75796	50737.4	10.8344	0	0	1	0.0172088	0.647303	0.963872
2012	96	340800	340000	0.53214	-0.737523	5.42495	2.5592	0.939695	13.68	83.1489	1.54722	10.3941	6.36	0.0851381	1.5167	0.348504	6.93769	56928.4	10.9496	0	0	1	0.0187702	0.649451	0.958
2013	96	340800	340000	0.613662	-0.559981	7.01571	2.2801	0.824219	14.73	23.8394	2.05148	10.7184	6.61	0.0865551	1.9728	0.351982	7.11173	62575.8	11.0441	0	0	1	0.0214565	0.555715	0.954537
2014	96	340800	340000	0.634761	-0.455588	7.78738	2.8808	1.05807	15.2	25.8628	1.11201	10.1911	7.46	0.0860523	1.06072	0.352814	7.20169	68520.5	11.1349	0	0	1	0.0226464	0.565153	0.944593
2015	96	340800	340000	0.725377	-0.425603	8.71276	3.1101	1.13465	15.86	31.8574	0.829313	9.81208	7.26	0.0866706	0.802013	0.316327	7.32993	71978.8	11.1841	0	0	1	0.0279463	0.546046	0.951928
2016	96	340800	340000	0.841651	-0.408716	9.0079	3.3294	1.20279	16.62	43.1025	0.760177	9.80223	7.46	0.0870896	0.784021	0.379635	7.51248	76362.4	11.2432	0	0	1	0.0269022	0.549704	0.946376
2017	96	340800	340000	0.81886	-0.27425	7.82365	3.5487	1.26658	17.38	54.3477	0.728821	9.86988	7.66	0.0875087	0.728821	0.442944	7.6668	81132.2	11.3038	0	0	1	0.0274243	0.558716	0.95813
2018	96	340800	340000	0.79607	-0.0978663	8.10289	3.768	1.32654	18.14	65.5928	0.856188	10.1462	7.86	0.0879278	0.856188	0.506253	7.80046	85651.2	11.358	0	0	1	0.0271633	0.481283	0.986121
2011	97	341000	340000	0.911044	-1.23662	4.67283	2.5582	0.939304	14.41	22.887	3.55937	9.94927	6.53	0.0900467	3.56987	0.472863	6.84244	14222	9.56255	0	0	1	0.0239782	0.712821	0.991848
2012	97	341000	340000	0.915243	-1.13053	5.49306	2.8773	1.05685	15.27	64.7048	3.32392	9.99575	6.36	0.0905024	3.25837	0.446941	7.02217	15957.4	9.67768	0	0	1	0.0253163	0.703488	0.994726
2013	97	341000	340000	0.920786	-0.979903	5.61677	3.1993	1.16293	15.98	25.1099	3.46459	10.1386	6.61	0.0907165	3.33171	0.434318	7.19622	17540.4	9.77226	0	0	1	0.0257979	0.682906	0.993618
2014	97	341000	340000	0.93264	-1.12854	5.43808	3.7306	1.31657	16.83	27.9837	3.53472	10.2341	7.46	0.0912565	3.37171	0.455037	7.28617	19206.7	9.86302	0	0	1	0.0265725	0.684138	0.992943
2015	97	341000	340000	1.24668	-1.01893	5.63835	3.8794	1.35568	17.33	39.9553	1.94037	9.68009	7.26	0.0922083	1.87649	0.447977	7.41441	20176.1	9.91226	0	0	1	0.0279256	0.687702	0.992289
2016	97	341000	340000	1.32107	-0.998594	5.59099	4.1905	1.43282	18.0633	37.148	1.79216	9.68359	7.46	0.0916053	1.84837	0.443176	7.59697	21404.9	9.97137	0	0	1	0.0283443	0.688763	0.986642
2017	97	341000	340000	1.473	-0.918793	6.72022	4.5016	1.50443	18.7967	34.3407	1.82469	9.75967	7.66	0.0910023	1.82469	0.438375	7.75128	22741.9	10.032	0	0	1	0.0281349	0.686647	0.987908
2018	97	341000	340000	1.62493	-0.808709	7.00033	4.8127	1.57126	19.53	31.5334	1.90128	9.90419	7.86	0.0903994	1.90128	0.433574	7.88494	24008.6	10.0862	0	0	1	0.0282396	0.648118	0.995828
2011	98	341100	340000	0.540337	-1.07397	5.60212	2.1634	0.771681	19.57	18.9578	2.74716	10.499	6.53	0.0854446	2.75527	0.403053	8.10138	27044.7	10.2052	0	0	1	0.0175294	0.666489	0.966065
2012	98	341100	340000	0.532607	-0.939151	6.99942	2.4651	0.902232	24.66	67.4193	3.5651	10.8919	6.36	0.0871597	3.4948	0.41961	8.28111	30344.7	10.3204	0	0	1	0.0187459	0.660584	0.954397
2013	98	341100	340000	0.525283	-0.704011	7.81722	2.419	0.883354	28.03	22.9774	4.30439	11.1927	6.61	0.0867934	4.1393	0.456099	8.45516	33355	10.415	0	0	1	0.0200469	0.585409	0.942248
2014	98	341100	340000	0.536181	-0.532976	8.28954	3.0562	1.11717	33.17	25.7254	4.89751	11.4334	7.46	0.0873179	4.67164	0.459852	8.54511	36523.7	10.5057	0	0	1	0.0202543	0.591274	0.926044
2015	98	341100	340000	0.560128	-0.422495	8.54772	3.2634	1.18277	35.56	32.3575	5.22255	11.5701	7.26	0.0885488	5.05062	0.474974	8.67336	38367.1	10.555	0	0	1	0.0219697	0.567834	0.937122
2016	98	341100	340000	0.692818	-0.219971	8.78651	3.5301	1.26133	39.7833	34.9915	5.17644	11.6472	7.46	0.0884374	5.33881	0.499639	8.85591	40703.7	10.6141	0	0	1	0.0239192	0.572346	0.938775
2017	98	341100	340000	0.69637	-0.154966	8.04911	3.7968	1.33416	44.0067	37.6256	4.91131	11.7147	7.66	0.0883261	4.91131	0.524304	9.01023	43246.1	10.6747	0	0	1	0.0229444	0.530289	0.961954
2018	98	341100	340000	0.699923	0.543877	8.45681	4.0635	1.40204	48.23	40.2596	4.9765	11.8439	7.86	0.0882148	4.9765	0.548968	9.14388	45654.9	10.7289	0	0	1	0.0234318	0.466823	0.986179
2011	99	341200	340000	0.813762	-0.791764	5.12396	1.1202	0.113507	6.13	13.5251	0.489723	8.77771	6.53	0.0751899	0.491168	0.257352	8.09145	39497	10.584	0	0	1	0.0209149	0.674861	0.968329
2012	99	341200	340000	0.793947	-0.627246	5.94017	1.2616	0.232381	6.52	50.9037	0.70335	9.26027	6.36	0.0780338	0.689479	0.254556	8.27118	44316.4	10.6991	0	0	1	0.0221321	0.692698	0.967591
2013	99	341200	340000	0.809199	0.22141	7.29234	1.009	0.00895974	7.33	17.5496	0.814216	9.50547	6.61	0.077424	0.782988	0.27333	8.44522	48712.7	10.7937	0	0	1	0.0238472	0.68797	0.965918
2014	99	341200	340000	0.807257	-0.616735	7.64252	1.5303	0.425464	8.55	18.4912	0.891605	9.70875	7.46	0.0773131	0.850486	0.292941	8.53518	53340.4	10.8844	0	0	1	0.0253055	0.696689	0.940781
2015	99	341200	340000	0.900098	-0.378671	8.11223	1.6121	0.477538	8.28	22.8326	0.938117	9.82352	7.26	0.079813	0.907235	0.278136	8.66342	56032.5	10.9337	0	0	1	0.0287167	0.702736	0.963222
2016	99	341200	340000	0.97135	-0.216264	8.33383	1.7642	0.567697	9.00333	23.0964	0.932975	9.91882	7.46	0.0801609	0.962239	0.306201	8.84597	59445	10.9928	0	0	1	0.0325912	0.696638	0.937819
2017	99	341200	340000	0.968252	0.164428	7.78156	1.9163	0.650396	9.72667	23.3602	0.899072	9.99579	7.66	0.0805088	0.899072	0.334266	9.00029	63158.1	11.0534	0	0	1	0.0306539	0.692926	0.948226
2018	99	341200	340000	0.965155	0.591323	8.49536	2.0684	0.726775	10.45	23.6239	1.50843	10.6265	7.86	0.0808567	1.50843	0.362331	9.13395	66675.9	11.1076	0	0	1	0.0316226	0.653999	0.980926
2011	100	341500	340000	0.716744	-0.949805	4.93447	1.4586	0.377477	5.53	5.23038	1.74495	10.0099	6.53	0.0751899	0.491168	0.257352	8.09145	53138.3	10.8807	0	0	1	0.0209149	0.708333	0.972853
2012	100	341500	340000	0.699198	-0.772525	5.88053	1.6248	0.485385	5.99	7.95773	2.0983	10.3062	6.36	0.0780338	0.689479	0.254556	8.27118	59622.2	10.9958	0	0	1	0.0221321	0.708391	0.972133
2013	100	341500	340000	0.684344	-0.624618	6.57088	1.4089	0.342809	6.4	6.32773	1.93816	10.3223	6.61	0.077424	0.782988	0.27333	8.44522	65536.8	11.0904	0	0	1	0.0238472	0.708356	0.970859
2014	100	341500	340000	0.692859	-0.680002	6.85961	1.9211	0.652898	6.64	22.6931	2.06815	10.4685	7.46	0.0773131	0.850486	0.292941	8.53518	71762.8	11.1811	0	0	1	0.0253055	0.685278	0.954852
2015	100	341500	340000	0.784939	-0.497229	7.20489	2.1524	0.766583	7.37	6.16156	2.45312	10.5641	7.26	0.079813	0.907235	0.278136	8.66342	75384.8	11.2304	0	0	1	0.0287167	0.793748	0.967064
2016	100	341500	340000	0.84459	-0.511337	7.40021	2.3298	0.845782	7.77333	4.76208	2.20889	10.5456	7.46	0.0801609	0.962239	0.306201	8.84597	79975.8	11.2895	0	0	1	0.0325912	0.797871	0.980805
2017	100	341500	340000	0.965511	-0.368098	7.88043	2.5072	0.919167	8.17667	3.36261	2.41412	10.6871	7.66	0.0805088	2.41412	0.334266	9.00029	84971.2	11.3501	0	0	1	0.0306539	0.774421	0.988275
2018	100	341500	340000	1.08643	-0.147565	8.27995	2.6846	0.987532	8.58	1.96314	2.51519	10.8259	7.86	0.0808567	2.51519	0.362331	9.13395	89704.1	11.4043	0	0	1	0.0316226	0.766641	0.996321
2011	101	341600	340000	0.86226	-1.1326	4.33073	1.2868	0.252159	6.54	18.0447	2.7473	10.1937	6.53	0.0752572	2.75541	0.245595	8.05896	12141.3	9.40437	0	0	1	0.0159771	0.717654	0.971428
2012	101	341600	340000	0.850595	-0.994	5.43808	1.4642	0.381309	7.5	72.4735	3.26321	10.4986	6.36	0.0756505	3.19885	0.269021	8.23869	13622.8	9.5195	0	0	1	0.0173305	0.708693	0.975932
2013	101	341600	340000	0.862333	-0.82787	6.36475	1.2498	0.222984	8.08	17.7161	3.88983	10.7744	6.61	0.0752969	3.74064	0.311877	8.41274	14974.2	9.61408	0	0	1	0.0183192	0.671797	0.976601
2014	101	341600	340000	0.976432	-0.759218	6.35263	1.7769	0.57487	8.61	21.878	4.35006	10.9969	7.46	0.0753624	4.14944	0.31715	8.50269	16396.7	9.70484	0	0	1	0.0192676	0.67669	0.967858
2015	101	341600	340000	1.01961	-0.520414	6.50728	1.8771	0.629728	9.06	27.0999	4.48568	11.0922	7.26	0.0775525	4.33802	0.297252	8.63093	17224.3	9.75408	0	0	1	0.0216751	0.681801	0.962606
2016	101	341600	340000	1.07388	-0.293903	6.54726	2.0611	0.72324	9.56333	26.6393	4.44962	11.1883	7.46	0.0773427	4.58919	0.312386	8.81349	18273.3	9.8132	0	0	1	0.0251065	0.693193	0.961371
2017	101	341600	340000	1.11059	-0.147326	7.17778	2.2451	0.80875	10.0667	26.1787	4.37238	11.2653	7.66	0.077133	4.37238	0.32752	8.9678	19414.7	9.87379	0	0	1	0.0233908	0.685954	0.955949
2018	101	341600	340000	1.1473	-0.0967889	7.6044	2.4291	0.887521	10.57	25.7181	4.54352	11.4088	7.86	0.0769232	4.54352	0.342654	9.10146	20496.1	9.92799	0	0	1	0.0242486	0.639169	0.988833
2011	102	341700	340000	0.713363	-1.33256	5.18178	2.6345	0.968693	10.52	24.198	3.12536	9.8024	6.53	0.0895046	3.13458	0.465234	6.88593	3891.62	8.26658	0	0	1	0.0201583	0.674938	0.978079
2012	102	341700	340000	0.739779	-1.26843	5.66988	2.9471	1.08082	10.97	86.328	3.24232	9.95309	6.36	0.0927003	3.17838	0.464633	7.06566	4366.48	8.38171	0	0	1	0.0212492	0.700255	0.978909
2013	102	341700	340000	0.75041	-1.1703	6.38856	2.8534	1.04851	11.06	25.8434	3.6513	10.1738	6.61	0.0897503	3.51126	0.498479	7.23971	4799.64	8.4763	0	0	1	0.0215558	0.613296	0.972105
2014	102	341700	340000	0.840051	-1.20045	6.97728	3.6267	1.28832	11.48	30.699	3.7681	10.3176	7.46	0.0880718	3.59432	0.492973	7.32966	5255.61	8.56705	0	0	1	0.0218578	0.612419	0.961329
2015	102	341700	340000	0.886649	-1.02162	7.31721	3.8014	1.33537	11.52	37.5724	4.10264	10.4546	7.26	0.0908305	3.96758	0.649038	7.4579	5520.86	8.61629	0	0	1	0.0225193	0.628755	0.97473
2016	102	341700	340000	1.00868	-0.943945	7.58511	4.0919	1.40901	12.505	37.2141	3.95046	10.4949	7.46	0.0909912	4.07438	0.479555	7.64046	5857.09	8.67541	0	0	1	0.0234433	0.650876	0.972337
2017	102	341700	340000	1.05731	-0.910291	7.35372	4.3824	1.4776	13.49	36.8558	4.02336	10.5715	7.66	0.0911518	4.02336	0.310073	7.79477	6222.94	8.736	0	0	1	0.0229813	0.624973	0.984188
2018	102	341700	340000	1.10594	-0.841147	7.48437	4.6729	1.54178	14.475	36.4975	3.72226	10.5863	7.86	0.0913125	3.72226	0.14059	7.92843	6569.55	8.7902	0	0	1	0.0232123	0.598311	0.994276
2011	103	341800	340000	0.627015	-1.18726	5.03044	2.636	0.969263	8.4	5.75889	2.99219	10.348	6.53	0.0770238	3.00102	0.48079	7.32502	3891.62	8.26658	0	0	1	0.0172523	0.738372	0.962886
2012	103	341800	340000	0.634586	-1.08401	6.72383	2.9636	1.0864	9.51	7.28845	3.70899	10.6834	6.36	0.0805871	3.63585	0.486553	7.50476	4366.48	8.38171	0	0	1	0.0185019	0.769653	0.956799
2013	103	341800	340000	0.63235	-0.883354	7.26753	3.01	1.10194	10.05	6.43382	4.37861	10.9561	6.61	0.0809326	4.21067	0.524749	7.6788	4799.64	8.4763	0	0	1	0.0193562	0.773042	0.944196
2014	103	341800	340000	0.695525	-0.826238	7.73587	3.5726	1.27329	11.19	34.1032	4.84261	11.1419	7.46	0.0804258	4.61928	0.540326	7.76876	5255.61	8.56705	0	0	1	0.0203509	0.590854	0.93864
2015	103	341800	340000	0.796182	-0.759529	7.73718	3.761	1.32468	9.37667	43.012	5.27726	11.2848	7.26	0.0816035	5.10353	0.540929	7.897	5520.86	8.61629	0	0	1	0.0217128	0.598032	0.953225
2016	103	341800	340000	0.852538	-0.730086	7.95986	4.074	1.40463	8.688	42.926	5.23419	11.3618	7.46	0.0818757	5.39837	0.546854	8.07955	5857.09	8.67541	0	0	1	0.0235348	0.612156	0.958684
2017	103	341800	340000	0.84723	-0.617799	7.58731	4.387	1.47865	7.99933	42.8401	5.01844	11.4337	7.66	0.0821478	5.01844	0.552779	8.23387	6222.94	8.736	0	0	1	0.0226238	0.595502	0.965433
2018	103	341800	340000	0.841922	-0.464056	8.09285	4.7	1.54756	7.31067	42.7541	5.49525	11.6298	7.86	0.0824199	5.49525	0.558705	8.36752	6569.55	8.7902	0	0	1	0.0230793	0.516747	0.989086
2011	104	350100	350000	0.99345	0.670844	7.95928	5.2152	1.65158	11.41	35.4104	2.2018	11.7578	6.84	0.101698	2.2083	0.880911	9.7773	128419	11.7631	1	0	0	0.0339025	0.374873	0.892579
2012	104	350100	350000	1.0088	1.08893	7.93416	5.8304	1.76309	13.34	68.9363	2.04388	11.8047	7.27	0.101689	2.00357	0.930078	9.95703	144089	11.8782	1	0	0	0.0341822	0.359335	0.905438
2013	104	350100	350000	1.00439	1.36259	8.02027	7.1427	1.96609	13.3	36.2012	1.96891	11.8709	7.44	0.101638	1.89339	0.85038	10.1311	158382	11.9728	1	0	0	0.0365716	0.414641	0.900737
2014	104	350100	350000	1.02088	1.45558	8.22978	6.9995	1.94584	13.22	39.9439	1.92672	11.9489	8.07	0.10054	1.83786	0.888767	10.221	173429	12.0635	1	0	0	0.0377196	0.402972	0.879432
2015	104	350100	350000	1.11606	1.52032	8.44977	7.5259	2.01835	14.17	51.3372	1.92408	12.0308	7.98	0.0998618	1.86075	0.772058	10.3493	182182	12.1128	1	0	0	0.0382943	0.406524	0.913612
2016	104	350100	350000	1.20239	1.59717	8.60417	8.2251	2.10719	14.4333	47.8132	1.88465	12.1083	8.2	0.0991423	1.94376	0.721643	10.5318	193277	12.1719	1	0	0	0.0390491	0.415412	0.837682
2017	104	350100	350000	1.24976	1.8909	9.32954	8.9243	2.18878	14.6967	44.2891	1.88649	12.1987	8.42	0.0984227	1.88649	0.671228	10.6861	205350	12.2325	1	0	0	0.0386717	0.429492	0.899032
2018	104	350100	350000	1.29713	2.39889	9.81564	9.6235	2.26421	14.96	40.7651	0.638499	11.2631	8.64	0.0977032	0.638499	0.620813	10.8198	216787	12.2867	1	0	0	0.0388604	0.410527	0.965196
2011	105	350300	350000	0.551996	-0.922859	5.0689	3.7724	1.32771	3.61	29.8772	1.54862	10.1371	6.84	0.0826718	1.55319	0.670036	8.08093	18008.5	9.7986	1	0	0	0.0151283	0.333039	0.978556
2012	105	350300	350000	0.56468	-0.352301	5.09375	4.2957	1.45761	3.78	92.8067	1.36849	10.1487	7.27	0.0823321	1.3415	0.657519	8.26066	20205.9	9.91373	1	0	0	0.0162231	0.307444	0.975934
2013	105	350300	350000	0.619342	-0.333099	5.52545	4.0205	1.39141	3.71	38.1822	1.44663	10.3144	7.44	0.0816216	1.39115	0.658426	8.43471	22210.3	10.0083	1	0	0	0.0174645	0.264151	0.978646
2014	105	350300	350000	0.606239	0.00997888	5.65948	5.289	1.66563	3.64	38.8398	1.46166	10.4368	8.07	0.0809654	1.39426	0.698494	8.52466	24320.3	10.0991	1	0	0	0.0182922	0.275763	0.97394
2015	105	350300	350000	0.622319	0.392499	6.09807	5.7873	1.75567	3.73	46.7089	1.46876	10.5387	7.98	0.0822618	1.42041	0.612544	8.65291	25547.8	10.1483	1	0	0	0.0185744	0.287205	0.971082
2016	105	350300	350000	0.659533	0.439419	6.25703	6.3313	1.84551	3.64	44.6967	1.41343	10.5971	8.2	0.0821097	1.45776	0.559299	8.83546	27103.7	10.2074	1	0	0	0.018335	0.290324	0.963123
2017	105	350300	350000	0.730755	0.482601	7.54645	6.8753	1.92794	3.55	42.6846	1.4684	10.7236	8.42	0.0819576	1.4684	0.506054	8.98977	28796.6	10.268	1	0	0	0.0184547	0.304643	0.968711
2018	105	350300	350000	0.801976	-0.099272	7.9766	7.4193	2.00408	3.46	40.6724	0.362722	9.44383	8.64	0.0818055	0.362722	0.452809	9.12343	30400.6	10.3222	1	0	0	0.0183949	0.295822	0.986181
2011	106	350500	350000	0.547161	0.869101	6.55251	5.2245	1.65336	16.41	54.4191	2.4354	11.9923	6.84	0.0862896	2.44258	0.815129	7.44342	18008.5	9.7986	1	0	0	0.0159233	0.153895	0.819918
2012	106	350500	350000	0.552716	1.13555	6.99026	5.7291	1.74556	23.65	128.291	1.798	11.7903	7.27	0.0852449	1.76254	0.823289	7.62315	20205.9	9.91373	1	0	0	0.0170071	0.166848	0.791233
2013	106	350500	350000	0.564036	1.65769	7.31055	7.4119	2.00309	21.28	55.7439	1.7169	11.843	7.44	0.0845706	1.65105	0.821638	7.7972	22210.3	10.0083	1	0	0	0.0180624	0.199438	0.7924
2014	106	350500	350000	0.565021	1.33451	7.65776	6.8254	1.92065	21.02	61.4857	1.67308	11.9114	8.07	0.0837023	1.59592	0.79733	7.88715	24320.3	10.0991	1	0	0	0.0182305	0.207806	0.760892
2015	106	350500	350000	0.619516	1.53523	8.08425	7.2421	1.97991	21.92	80.7995	1.65819	11.9706	7.98	0.0846775	1.60361	0.719228	8.0154	25547.8	10.1483	1	0	0	0.0189607	0.220711	0.771724
2016	106	350500	350000	0.659029	1.60688	8.3021	7.7784	2.05135	20.605	74.3954	1.5772	12.0002	8.2	0.0843931	1.62667	0.709554	8.19795	27103.7	10.2074	1	0	0	0.0186985	0.230176	0.761986
2017	106	350500	350000	0.675588	1.74654	10.1474	8.3147	2.11803	19.29	67.9913	1.43275	11.9779	8.42	0.0841088	1.43275	0.699881	8.35227	28796.6	10.268	1	0	0	0.0188296	0.25634	0.864259
2018	106	350500	350000	0.692148	2.29789	10.5949	8.851	2.18053	17.975	61.5872	0.453144	10.9951	8.64	0.0838244	0.453144	0.690207	8.48592	30400.6	10.3222	1	0	0	0.0187641	0.256249	0.951536
2011	107	350600	350000	0.763798	-0.522977	5.72359	3.6641	1.29858	14.17	38.1298	3.23198	11.3935	6.84	0.0851858	3.24152	0.614451	6.97154	14491.8	9.58134	1	0	0	0.0129259	0.366601	0.604143
2012	107	350600	350000	0.753962	-0.365874	5.68698	4.1433	1.42149	14.41	106.361	2.84132	11.3967	7.27	0.0856066	2.78529	0.593884	7.15128	16260.1	9.69647	1	0	0	0.013127	0.361225	0.836113
2013	107	350600	350000	0.731667	-0.0105612	6.03309	4.5726	1.52008	14.88	41.9049	2.7232	11.4569	7.44	0.0858781	2.61876	0.590507	7.32532	17873.2	9.79106	1	0	0	0.0142743	0.376903	0.81085
2014	107	350600	350000	0.728149	-0.046014	6.20254	5.0685	1.62304	19	45.3608	2.60048	11.5249	8.07	0.0857677	2.48055	0.615623	7.41528	19571.1	9.88181	1	0	0	0.0145071	0.378245	0.799454
2015	107	350600	350000	0.784257	-0.0886412	6.53379	5.557	1.71506	18.95	56.1396	2.52492	11.5945	7.98	0.0872884	2.4418	0.503357	7.54352	20558.9	9.93105	1	0	0	0.0151126	0.375325	0.80671
2016	107	350600	350000	0.854545	0.0703487	6.6896	6.2196	1.82771	18.9	58.1409	2.39781	11.6645	8.2	0.0871297	2.47302	0.508311	7.72607	21811	9.99017	1	0	0	0.0149123	0.383477	0.839866
2017	107	350600	350000	0.85689	0.253682	8.49781	6.8822	1.92894	18.85	60.1422	2.2493	11.709	8.42	0.0869709	2.2493	0.513265	7.88039	23173.3	10.0508	1	0	0	0.0150124	0.398576	0.741556
2018	107	350600	350000	0.859234	0.450372	9.01335	7.5448	2.02086	18.8	62.1434	1.34269	11.3182	8.64	0.0868122	1.34269	0.518219	8.01404	24464	10.105	1	0	0	0.0149623	0.405241	0.582191
2011	108	350700	350000	0.808213	-0.967316	4.70048	3.3775	1.21714	4.77	23.104	0.561183	8.96098	6.84	0.0861535	0.562839	0.418497	8.2171	17363.7	9.76214	1	0	0	0.0178023	0.525728	0.943743
2012	108	350700	350000	0.786682	-0.860357	4.92725	3.7756	1.32856	4.77	61.4667	0.564234	9.07486	7.27	0.0824312	0.553107	0.451383	8.39683	19482.4	9.87727	1	0	0	0.0179411	0.531783	0.93801
2013	108	350700	350000	0.764192	-0.722378	5.1985	3.4994	1.25259	5.02	24.079	0.611549	9.25923	7.44	0.0821558	0.588094	0.402106	8.57088	21415.1	9.97185	1	0	0	0.0185375	0.629431	0.939787
2014	108	350700	350000	0.767626	-0.75272	5.57215	4.7044	1.5485	5.05	27.0131	0.626988	9.39266	8.07	0.0823754	0.598073	0.425419	8.66084	23449.5	10.0626	1	0	0	0.018413	0.63026	0.931297
2015	108	350700	350000	0.816728	-0.454067	6.2106	5.0932	1.62791	4.52	36.0142	0.698608	9.58404	7.98	0.0837418	0.675611	0.360155	8.78908	24633	10.1118	1	0	0	0.0186778	0.620168	0.935145
2016	108	350700	350000	0.848363	-0.539552	6.44731	5.5009	1.70491	4.36333	33.6162	0.717849	9.69579	8.2	0.084159	0.740365	0.332124	8.97163	26133.2	10.171	1	0	0	0.0187786	0.627706	0.951171
2017	108	350700	350000	0.891834	-0.45254	7.30586	5.9086	1.77641	4.20667	31.2181	0.958096	10.0625	8.42	0.0845763	0.958096	0.304094	9.12595	27765.6	10.2316	1	0	0	0.0187282	0.600549	0.951881
2018	108	350700	350000	0.935305	-0.328432	7.48212	6.3163	1.84313	4.05	28.82	0.208629	8.66682	8.64	0.0849935	0.208629	0.276064	9.2596	29312.1	10.2858	1	0	0	0.0187534	0.604382	0.984577
2011	109	350800	350000	0.55123	-0.95505	5.36598	4.8554	1.58009	8.38	25.4393	0.89677	9.75829	6.84	0.0828583	0.899416	0.61194	7.02986	9772.5	9.18733	1	0	0	0.0143539	0.442151	0.945232
2012	109	350800	350000	0.546092	-0.804976	5.53733	5.359	1.67878	8.89	68.7546	0.932656	9.89888	7.27	0.0812803	0.914263	0.61546	7.2096	10964.9	9.30246	1	0	0	0.0155161	0.44238	0.953381
2013	109	350800	350000	0.63562	-0.685778	5.72359	4.8842	1.58601	8.86	27.97	0.935605	9.97581	7.44	0.0811681	0.89972	0.587749	7.38364	12052.7	9.39704	1	0	0	0.0144126	0.524044	0.949071
2014	109	350800	350000	0.635893	-0.561255	6.3081	6.2716	1.83603	9.24	31.5682	0.956619	10.0892	8.07	0.0806382	0.912502	0.584384	7.4736	13197.7	9.4878	1	0	0	0.0164601	0.581524	0.939729
2015	109	350800	350000	0.68111	-0.409303	6.94505	6.6863	1.90006	5.81	37.9504	0.963155	10.1659	7.98	0.0829805	0.931449	0.483035	7.60184	13863.8	9.53704	1	0	0	0.0168167	0.602253	0.946303
2016	109	350800	350000	0.729269	-0.176983	7.21744	7.2354	1.97899	5.985	37.5926	0.94334	10.2316	8.2	0.0819617	0.97293	0.47914	7.78439	14708.1	9.59615	1	0	0	0.0168171	0.598159	0.935653
2017	109	350800	350000	0.801222	-0.0769104	8.14816	7.7845	2.05213	6.16	37.2348	0.927094	10.2939	8.42	0.0809428	0.927094	0.475245	7.93871	15626.8	9.65674	1	0	0	0.0168169	0.588975	0.946294
2018	109	350800	350000	0.873175	-0.120736	8.42858	8.3336	2.1203	6.335	36.877	0.120604	8.40782	8.64	0.079924	0.120604	0.47135	8.07236	16497.2	9.71095	1	0	0	0.016817	0.576858	0.980631
2011	110	350900	350000	0.747492	-0.757061	4.97673	3.2936	1.19198	6.46	26.8088	0.658598	9.16031	6.84	0.0799023	0.660541	0.476049	8.25264	14469	9.57976	1	0	0	0.0176052	0.687217	0.977157
2012	110	350900	350000	0.699833	-0.753183	5.5835	3.8015	1.3354	6.57	76.7708	0.717543	9.39333	7.27	0.0803801	0.703393	0.496804	8.43237	16234.5	9.69489	1	0	0	0.0177909	0.499618	0.976958
2013	110	350900	350000	0.61745	-0.554566	5.59099	3.5698	1.27251	7.06	26.9827	0.750307	9.5772	7.44	0.0789849	0.72153	0.476972	8.60641	17845	9.78948	1	0	0	0.0176129	0.518599	0.97559
2014	110	350900	350000	0.61252	-0.563343	5.9135	4.8369	1.57627	8.47	28.3514	0.817253	9.76784	8.07	0.0776471	0.779563	0.494851	8.69637	19540.2	9.88023	1	0	0	0.0174048	0.513565	0.972622
2015	110	350900	350000	0.624193	-0.539472	6.09582	5.2006	1.64877	8.68	34.1691	0.909522	9.95256	7.98	0.0793031	0.879582	0.420914	8.82461	20526.5	9.92947	1	0	0	0.0174695	0.509301	0.974231
2016	110	350900	350000	0.657545	-0.435299	6.28538	5.6358	1.72914	9.69	32.2892	0.917328	10.0485	8.2	0.0786129	0.946101	0.378289	9.00716	21776.5	9.98859	1	0	0	0.0174812	0.521309	0.945287
2017	110	350900	350000	0.679083	-0.16041	7.65444	6.071	1.80352	10.7	30.4092	0.24561	8.81106	8.42	0.0779228	0.24561	0.335664	9.16148	23136.8	10.0492	1	0	0	0.0174754	0.524992	0.957296
2018	110	350900	350000	0.700622	-0.184142	7.83992	6.5062	1.87276	11.71	28.5293	0.0601307	7.50329	8.64	0.0772327	0.0601307	0.29304	9.29513	24425.4	10.1034	1	0	0	0.0174783	0.601246	0.990857
2011	111	360100	360000	0.617231	-0.244809	7.01302	5.3023	1.66814	11.79	24.9479	5.47838	12.3403	5.87	0.111594	5.49454	0.624736	7.43924	108188	11.5916	0	0	1	0.0340236	0.427321	0.927939
2012	111	360100	360000	0.684677	-0.020913	7.17242	5.8715	1.77011	15.7	50.1601	5.66595	12.4837	5.74	0.113221	5.55422	0.694692	7.61897	121389	11.7068	0	0	1	0.0348311	0.425603	0.898144
2013	111	360100	360000	0.717866	0.249623	7.52618	6.5412	1.87812	15.28	29.2278	5.72254	12.5996	5.9	0.114745	5.50306	0.696075	7.79302	133431	11.8013	0	0	1	0.0362371	0.38008	0.897789
2014	111	360100	360000	0.737771	0.333912	7.66622	7.0373	1.95122	16.4	32.5172	5.64327	12.6805	6.79	0.11596	5.38302	0.723242	7.88297	146107	11.8921	0	0	1	0.0371473	0.374808	0.902033
2015	111	360100	360000	0.75633	0.492629	7.99699	7.5879	2.02655	10.51	41.5786	4.35676	12.5084	6.53	0.115876	4.21334	0.716783	8.01122	153481	11.9413	0	0	1	0.0392966	0.37637	0.896874
2016	111	360100	360000	0.808796	0.585922	8.14235	8.1598	2.09922	9.29333	39.7329	4.5317	12.6328	6.69	0.116587	4.67384	0.689548	8.19377	162829	12.0005	0	0	1	0.0415789	0.372806	0.878531
2017	111	360100	360000	0.8597	1.53109	9.01688	8.7317	2.16696	8.07667	37.8872	5.28354	12.8647	6.85	0.117298	5.28354	0.662312	8.34808	172999	12.061	0	0	1	0.0404377	0.406652	0.845986
2018	111	360100	360000	0.910605	1.16229	9.47578	9.3036	2.2304	6.86	36.0415	4.25981	12.7625	7.01	0.118009	4.25981	0.635077	8.48174	182635	12.1152	0	0	1	0.0410083	0.435747	0.980643
2011	112	360200	360000	0.461587	-1.38057	4.39445	3.5421	1.26472	16.44	20.5787	0.839112	8.90354	5.87	0.0814077	0.841587	0.517412	7.1028	40425.3	10.6072	0	0	1	0.0135705	0.414545	0.931574
2012	112	360200	360000	0.54984	-1.30635	4.55388	3.9151	1.36484	16.55	64.8269	1.20568	9.37263	5.74	0.0828304	1.18191	0.55207	7.28253	45358	10.7223	0	0	1	0.0141638	0.417445	0.925929
2013	112	360200	360000	0.583905	-1.07256	4.85981	4.0981	1.41052	17.19	24.3942	1.3293	9.54981	5.9	0.0827484	1.27832	0.544837	7.45658	49857.6	10.8169	0	0	1	0.0151502	0.470035	0.935041
2014	112	360200	360000	0.592427	-1.08745	5.30827	4.5438	1.51376	16.86	27.8452	1.35279	9.64905	6.79	0.0833722	1.29041	0.54927	7.54653	54594.1	10.9077	0	0	1	0.015822	0.454605	0.926319
2015	112	360200	360000	0.633557	-0.989462	6.07074	4.7216	1.55215	17.58	33.6577	1.46983	9.77685	6.53	0.0856644	1.42145	0.523749	7.67477	57349.5	10.9569	0	0	1	0.0169677	0.492585	0.924098
2016	112	360200	360000	0.668107	-0.898066	6.32555	5.0989	1.62902	17.6	32.1295	1.43893	9.84012	6.69	0.086711	1.48407	0.510472	7.85733	60842.2	11.016	0	0	1	0.01803	0.504184	0.917332
2017	112	360200	360000	0.816061	-0.912583	5.24175	5.4762	1.70041	17.62	30.6014	1.45096	9.92637	6.85	0.0877576	1.45096	0.497196	8.01164	64642.5	11.0766	0	0	1	0.0174989	0.508912	0.943037
2018	112	360200	360000	0.964015	-0.916626	7.54697	5.8535	1.76704	17.64	29.0732	1.69703	10.0127	7.01	0.0888042	1.69703	0.483919	8.1453	68243	11.1308	0	0	1	0.0177645	0.530997	0.986177
2011	113	360300	360000	0.405405	-1.26369	4.62497	3.535	1.26271	7.42	23.4616	1.76031	9.79757	5.87	0.0792855	1.76551	0.537988	7.36923	24739.9	10.1162	0	0	1	0.0109664	0.528582	0.905654
2012	113	360300	360000	0.525658	-1.16753	4.46591	3.9186	1.36573	7.63	112.637	1.97181	10.0188	5.74	0.0799739	1.93293	0.551503	7.54897	27758.7	10.2313	0	0	1	0.0116572	0.529745	0.914207
2013	113	360300	360000	0.566397	-1.02621	4.63473	4.1151	1.41466	7.82	32.7218	2.05592	10.1459	5.9	0.0798336	1.97706	0.571652	7.72301	30512.4	10.3259	0	0	1	0.0125321	0.416878	0.90238
2014	113	360300	360000	0.581411	-1.04203	5.03044	4.5867	1.52316	8.07	35.3357	2.08563	10.2404	6.79	0.0783089	1.98945	0.601709	7.81297	33411.1	10.4166	0	0	1	0.0131023	0.41545	0.903379
2015	113	360300	360000	0.642328	-0.932505	4.8828	4.8133	1.57138	8.23	39.8054	2.17102	10.3339	6.53	0.0812959	2.09956	0.570853	7.94121	35097.4	10.4659	0	0	1	0.014573	0.438157	0.919744
2016	113	360300	360000	0.714364	-0.812074	5.0647	5.233	1.65498	8.45	42.4589	2.17171	10.4242	6.69	0.0816457	2.23983	0.527411	8.12376	37234.9	10.525	0	0	1	0.015622	0.439765	0.873592
2017	113	360300	360000	0.869007	-0.780717	7.53636	5.6527	1.73213	8.67	45.1124	2.18024	10.5106	6.85	0.0819954	2.18024	0.483969	8.27808	39560.6	10.5856	0	0	1	0.0150975	0.476464	0.962629
2018	113	360300	360000	1.02365	-0.716476	7.83795	6.0724	1.80375	8.89	47.7658	2.55998	10.5994	7.01	0.0823451	2.55998	0.440527	8.41173	41764.1	10.6398	0	0	1	0.0153597	0.549959	0.992372
2011	114	360400	360000	0.560867	-0.872395	4.55388	2.6464	0.9732	21.16	22.0359	3.96001	11.2549	5.87	0.084261	3.97169	0.448577	6.90424	77750.1	11.2613	0	0	1	0.0161382	0.47526	0.878981
2012	114	360400	360000	0.609375	-0.693172	4.89035	2.9785	1.09142	22.04	72.488	4.48164	11.5011	5.74	0.0837429	4.39326	0.476055	7.08397	87237.3	11.3764	0	0	1	0.01704	0.463502	0.863483
2013	114	360400	360000	0.638374	-0.553355	5.01064	3.153	1.14835	22.92	27.8224	4.9497	11.7208	5.9	0.0851737	4.75986	0.520848	7.25801	95891.3	11.471	0	0	1	0.0175753	0.485169	0.845884
2014	114	360400	360000	0.668233	-0.489998	5.2832	3.7097	1.31095	23.13	30.767	5.2464	11.8845	6.79	0.0857741	5.00445	0.557092	7.34797	105001	11.5617	0	0	1	0.0174676	0.470794	0.847882
2015	114	360400	360000	0.736684	-0.313166	5.50939	3.9505	1.37384	23.09	36.818	5.51771	12.0016	6.53	0.0875542	5.33607	0.558185	7.47621	110300	11.611	0	0	1	0.0190533	0.49192	0.803272
2016	114	360400	360000	0.784793	-0.196611	5.68698	4.3338	1.46644	23.2167	39.2978	5.5398	12.1024	6.69	0.088059	5.71356	0.559699	7.65876	117018	11.6701	0	0	1	0.0207448	0.499643	0.835391
2017	114	360400	360000	0.813553	-0.127628	8.00837	4.7171	1.55119	23.3433	41.7777	5.58147	12.1982	6.85	0.0885638	5.58147	0.561213	7.81308	124327	11.7307	0	0	1	0.0198991	0.507285	0.877965
2018	114	360400	360000	0.842314	0.0501478	8.61014	5.1004	1.62932	23.47	44.2575	5.18082	12.2887	7.01	0.0890686	5.18082	0.562726	7.94674	131252	11.7849	0	0	1	0.020322	0.558728	0.953467
2011	115	360600	360000	0.410125	-1.43292	3.89182	3.7834	1.33062	13.08	25.7432	2.18881	9.58418	5.87	0.0769655	2.19527	0.569941	7.72408	9168.86	9.12357	0	0	1	0.0137702	0.43095	0.96262
2012	115	360600	360000	0.440662	-1.34066	4.27667	4.2449	1.44572	12.91	81.7067	2.25118	9.7324	5.74	0.0764595	2.20679	0.668067	7.90381	10287.7	9.2387	0	0	1	0.0144263	0.44868	0.968103
2013	115	360600	360000	0.469319	-1.1829	4.29046	4.4278	1.4879	12.83	28.2703	2.23626	9.86365	5.9	0.0764626	2.15049	0.65894	8.07786	11308.2	9.33328	0	0	1	0.0143647	0.430389	0.965904
2014	115	360600	360000	0.486691	-1.0829	3.95124	5.3011	1.66791	15.85	33.4111	2.28813	9.97887	6.79	0.0762675	2.1826	0.638345	8.16781	12382.5	9.42404	0	0	1	0.0152871	0.394033	0.96784
2015	115	360600	360000	0.554059	-1.07485	4.45435	5.5568	1.71502	15.8	43.838	2.4189	10.0863	6.53	0.0794904	2.33927	0.64984	8.29606	13007.4	9.47328	0	0	1	0.0162854	0.383017	0.963847
2016	115	360600	360000	0.588347	-0.917104	4.42285	6.0136	1.79402	17.7967	45.1536	2.4506	10.1834	6.69	0.0799359	2.52747	0.637486	8.47861	13799.6	9.5324	0	0	1	0.0174442	0.358	0.967395
2017	115	360600	360000	0.640103	-1.00794	6.632	6.4704	1.86724	19.7933	46.4691	2.47689	10.2716	6.85	0.0803815	2.47689	0.625132	8.63293	14661.6	9.59298	0	0	1	0.0168648	0.388274	0.976668
2018	115	360600	360000	0.69186	-0.932091	7.93845	6.9272	1.93546	21.79	47.7847	2.48399	10.3606	7.01	0.0808271	2.48399	0.612778	8.76658	15478.2	9.64719	0	0	1	0.0171545	0.394559	0.993474
2011	116	360800	360000	0.535094	-0.997746	4.51086	1.683	0.520578	11.26	16.273	3.68102	10.8247	5.87	0.0768912	3.69188	0.389473	8.13609	8812.17	9.08389	0	0	1	0.0170274	0.69795	0.940784
2012	116	360800	360000	0.586314	-0.869715	4.45435	1.866	0.623797	12.9	64.1174	3.61583	10.942	5.74	0.076292	3.54453	0.419104	8.31583	9887.44	9.19902	0	0	1	0.0184111	0.690726	0.94061
2013	116	360800	360000	0.619159	-0.727561	4.94876	2.2081	0.792132	12.79	21.0366	3.92089	11.1335	5.9	0.0759323	3.77051	0.425675	8.48987	10868.3	9.2936	0	0	1	0.0196411	0.493582	0.943444
2014	116	360800	360000	0.636577	-0.71604	5.54126	2.5486	0.935544	13.93	22.2769	4.07441	11.2719	6.79	0.0757078	3.88651	0.461844	8.57983	11900.8	9.38436	0	0	1	0.0207164	0.504145	0.944243
2015	116	360800	360000	0.69052	-0.602593	5.45532	2.7168	0.999455	14.34	26.928	4.28141	11.3887	6.53	0.0785816	4.14047	0.449677	8.70807	12501.4	9.4336	0	0	1	0.0225363	0.506179	0.939173
2016	116	360800	360000	0.732426	-0.378033	5.71373	2.9772	1.09098	15.2367	28.128	4.29546	11.4873	6.69	0.0801763	4.43019	0.40987	8.89062	13262.8	9.49272	0	0	1	0.0243973	0.494677	0.902187
2017	116	360800	360000	0.837106	-0.179964	7.98002	3.2376	1.17483	16.1333	29.328	4.32377	11.5809	6.85	0.081771	4.32377	0.370062	9.04494	14091.2	9.5533	0	0	1	0.0234668	0.491388	0.934385
2018	116	360800	360000	0.941786	-0.155628	8.37885	3.498	1.25219	17.03	30.528	4.33312	11.6719	7.01	0.0833657	4.33312	0.330255	9.17859	14876.1	9.60751	0	0	1	0.0239321	0.516581	0.979509
2011	117	360900	360000	0.400034	-1.05592	5.32788	1.9823	0.684258	6.16	15.2698	2.57347	10.6707	5.87	0.0783679	2.58107	0.429068	7.41078	12447.7	9.42929	0	0	1	0.0164872	0.490461	0.879541
2012	117	360900	360000	0.488095	-0.92719	5.1299	2.2855	0.826585	6.78	62.4254	2.46053	10.772	5.74	0.0781127	2.41201	0.49184	7.59051	13966.6	9.54442	0	0	1	0.0175082	0.492277	0.888074
2013	117	360900	360000	0.532054	-0.745717	5.23111	2.3998	0.875385	7.05	20.634	2.47038	10.882	5.9	0.0794704	2.37563	0.52283	7.76455	15352.1	9.63901	0	0	1	0.0189287	0.466682	0.892807
2014	117	360900	360000	0.575175	-0.648516	5.73657	2.7764	1.02116	7.07	23.7837	2.50751	10.9904	6.79	0.0793798	2.39187	0.548937	7.85451	16810.5	9.72976	0	0	1	0.0197947	0.461426	0.88366
2015	117	360900	360000	0.651653	-0.426267	5.82895	2.9457	1.08035	7.35	28.5807	2.5998	11.0889	6.53	0.0820493	2.51422	0.532921	7.98275	17659	9.779	0	0	1	0.0213396	0.471095	0.881043
2016	117	360900	360000	0.874861	-0.339064	6.06843	3.2269	1.17152	7.45667	32.0953	2.56483	11.17	6.69	0.0819537	2.64528	0.506027	8.1653	18734.4	9.83812	0	0	1	0.0224289	0.477584	0.833747
2017	117	360900	360000	0.915231	-0.16166	7.90765	3.5081	1.25507	7.56333	35.6099	2.55812	11.2538	6.85	0.0818581	2.55812	0.479133	8.31962	19904.6	9.89871	0	0	1	0.0218842	0.490278	0.902789
2018	117	360900	360000	0.9556	0.137993	8.25166	3.7893	1.33218	7.67	39.1245	2.4944	11.3442	7.01	0.0817625	2.4944	0.452239	8.45327	21013.3	9.95291	0	0	1	0.0221566	0.515544	0.973597
2011	118	361000	360000	0.530781	-1.19036	4.72739	1.8907	0.636947	8.25	15.5426	1.52911	9.77736	5.87	0.0794732	1.53362	0.425325	8.25221	7115.59	8.87004	0	0	1	0.0157173	0.565036	0.962046
2012	118	361000	360000	0.543906	-1.03207	4.83628	2.0922	0.738216	8.42	62.3991	1.53187	9.88456	5.74	0.076576	1.50166	0.431473	8.43194	7983.84	8.98517	0	0	1	0.0171187	0.472465	0.959333
2013	118	361000	360000	0.589152	-0.872852	5.12396	2.2396	0.806297	8.9	17.5042	1.5123	10.0028	5.9	0.0780768	1.4543	0.441326	8.60598	8775.84	9.07976	0	0	1	0.0181826	0.449727	0.959147
2014	118	361000	360000	0.613491	-0.850346	5.18178	2.6119	0.960078	9.31	19.9488	1.55936	10.1308	6.79	0.078809	1.48744	0.454978	8.69594	9609.54	9.17051	0	0	1	0.0194864	0.430101	0.955922
2015	118	361000	360000	0.680885	-0.700134	5.15906	2.7735	1.02011	9.74	24.9135	2.2821	10.5755	6.53	0.0820609	2.20697	0.430926	8.82418	10094.5	9.21975	0	0	1	0.0202472	0.429355	0.959224
2016	118	361000	360000	0.714725	-0.611228	5.18925	3.0259	1.10721	10.1567	24.3788	2.26603	10.6598	6.69	0.0817615	2.33711	0.393167	9.00673	10709.3	9.27887	0	0	1	0.022937	0.459645	0.914787
2017	118	361000	360000	0.90255	-0.486152	7.94414	3.2783	1.18732	10.5733	23.8441	1.727	10.4719	6.85	0.0814621	1.727	0.355409	9.16105	11378.2	9.33946	0	0	1	0.0215921	0.479422	0.963555
2018	118	361000	360000	1.09038	-0.3963	8.42617	3.5307	1.2615	10.99	23.3095	1.79373	10.5585	7.01	0.0811627	1.79373	0.317651	9.2947	12012	9.39366	0	0	1	0.0222645	0.489149	0.989254
2011	119	361100	360000	0.559429	-0.839498	3.82864	1.6813	0.519567	18.79	16.6284	3.44249	10.9915	5.87	0.0752954	3.45265	0.39724	7.22909	10197.8	9.22993	0	0	1	0.0167275	0.646662	0.946746
2012	119	361100	360000	0.618793	-0.650604	4.39445	1.9077	0.645898	21.65	69.3716	3.43612	11.1201	5.74	0.0752855	3.36836	0.440947	7.40882	11442.1	9.34506	0	0	1	0.0176493	0.496621	0.943596
2013	119	361100	360000	0.690377	-0.530844	4.96284	1.8438	0.611829	22.73	21.9265	3.48045	11.235	5.9	0.0753658	3.34696	0.461622	7.58286	12577.2	9.43964	0	0	1	0.0190546	0.520028	0.938425
2014	119	361100	360000	0.716219	-0.490607	5.1985	2.3221	0.842472	22.38	23.2615	3.48588	11.3375	6.79	0.0756705	3.32512	0.504959	7.67282	13772	9.5304	0	0	1	0.020258	0.532639	0.924709
2015	119	361100	360000	0.777481	-0.0805574	5.03695	2.4633	0.901502	10.34	26.224	3.67139	11.4522	6.53	0.0788678	3.55053	0.486643	7.80106	14467.1	9.57963	0	0	1	0.0226114	0.554398	0.919078
2016	119	361100	360000	0.856685	-0.0725426	5.13776	2.6996	0.993104	6.09333	31.2091	3.67946	11.5508	6.69	0.0796443	3.79487	0.459153	7.98361	15348.2	9.63875	0	0	1	0.0245266	0.538508	0.89042
2017	119	361100	360000	0.880718	0.0498162	7.81763	2.9359	1.07701	6.09333	36.1942	3.70054	11.6444	6.85	0.0804208	3.70054	0.431663	8.13793	16306.9	9.69934	0	0	1	0.023569	0.561902	0.895865
2018	119	361100	360000	0.904752	0.3427	8.34783	3.1722	1.15443	6.09333	41.1793	3.62755	11.7353	7.01	0.0811973	3.62755	0.404174	8.27158	17215.2	9.75355	0	0	1	0.0240478	0.612307	0.967596
2011	120	370100	370000	1.27897	0.580774	8.40066	6.4311	1.86115	18.2	32.5898	2.06721	11.8596	5.87	0.118669	2.07331	0.81993	6.7477	222005	12.3105	1	0	0	0.0344269	0.539409	0.86922
2012	120	370100	370000	1.34796	0.907263	8.92692	6.9444	1.93794	20.59	47.6687	1.6358	11.7119	5.74	0.119236	1.60354	0.817788	6.92743	249095	12.4256	1	0	0	0.0358157	0.51163	0.875003
2013	120	370100	370000	1.40856	1.36813	9.17792	8.5321	2.14384	20.97	37.8424	1.626	11.791	5.9	0.12113	1.56363	0.928278	7.10148	273805	12.5202	1	0	0	0.0356021	0.51614	0.871953
2014	120	370100	370000	1.42332	1.39708	9.37152	8.2052	2.10477	22.11	42.8304	1.60143	11.8741	6.79	0.119975	1.52758	0.950498	7.19143	299817	12.6109	1	0	0	0.0350963	0.528261	0.857332
2015	120	370100	370000	1.5119	1.5772	9.5325	8.5919	2.15082	22.93	59.0712	1.66643	11.9694	6.53	0.11942	1.61157	0.933356	7.31968	314949	12.6602	1	0	0	0.0380759	0.565056	0.878781
2016	120	370100	370000	1.62528	1.77343	9.67179	9.0999	2.20826	23.9633	49.2702	1.691	12.0531	6.69	0.119143	1.74404	0.865031	7.50223	334130	12.7193	1	0	0	0.0403955	0.574962	0.857648
2017	120	370100	370000	1.65296	1.85283	9.76019	9.6079	2.26259	24.9967	39.4691	1.68954	12.1422	6.85	0.118866	1.68954	0.796707	7.65655	355000	12.7799	1	0	0	0.0392357	0.588417	0.902685
2018	120	370100	370000	1.68064	2.153	9.93479	10.1159	2.31411	26.03	29.6681	2.20677	12.5033	7.01	0.118589	2.20677	0.728383	7.7902	374773	12.8341	1	0	0	0.0398156	0.577187	0.966414
2011	121	370200	370000	1.00231	1.20997	8.18674	7.5563	2.02238	23.84	63.191	3.53705	12.8031	7.02	0.0999166	3.54749	0.860316	6.85659	221475	12.3081	1	0	0	0.0235598	0.389131	0.882609
2012	121	370200	370000	1.05087	1.56013	9.23805	8.268	2.11239	20.69	102.088	4.05715	13.039	7.41	0.099976	3.97714	0.874934	7.03632	248499	12.4232	1	0	0	0.0238033	0.399705	0.87278
2013	121	370200	370000	1.10202	1.89226	10.1172	10.3444	2.33645	21.45	66.5932	4.44176	13.2217	7.55	0.0997524	4.2714	0.777864	7.21037	273151	12.5178	1	0	0	0.0247674	0.409625	0.870927
2014	121	370200	370000	1.14433	5.02428	10.1884	9.6524	2.26721	21.34	67.2288	4.50543	13.3181	7.93	0.099713	4.29765	0.833008	7.30033	299100	12.6085	1	0	0	0.0242638	0.441151	0.866572
2015	121	370200	370000	1.21945	2.11267	10.3482	10.2519	2.32746	21.3	87.8472	4.63304	13.4136	7.89	0.0997139	4.48052	0.822921	7.42857	314196	12.6578	1	0	0	0.0250588	0.447671	0.866201
2016	121	370200	370000	1.31689	2.51482	10.4328	10.9407	2.39249	21.26	80.7637	4.50467	13.4592	8.04	0.100202	4.64597	0.81312	7.61112	333331	12.7169	1	0	0	0.0258696	0.466563	0.914086
2017	121	370200	370000	1.35563	2.72669	10.0804	11.6295	2.45354	21.22	73.6802	4.51859	13.5587	8.19	0.10069	4.51859	0.803319	7.76544	354152	12.7775	1	0	0	0.0254642	0.486601	0.922347
2018	121	370200	370000	1.39436	2.90289	10.0222	12.3183	2.51109	21.18	66.5967	3.11428	13.2714	8.34	0.101178	3.11428	0.793518	7.89909	373878	12.8317	1	0	0	0.0256669	0.516602	0.974025
2011	122	370300	370000	0.601461	-0.592186	7.25841	7.2176	1.97652	12.04	48.2379	0.882905	10.7138	7.02	0.0962956	0.88551	0.804079	6.98113	116927	11.6693	1	0	0	0.0140165	0.342083	0.713295
2012	122	370300	370000	0.633994	-0.322765	7.15227	7.7876	2.05253	13.07	86.9566	0.905656	10.8203	7.41	0.0963681	0.887796	0.812293	7.16086	131195	11.7844	1	0	0	0.0148281	0.333376	0.719012
2013	122	370300	370000	0.68715	-0.0780753	7.6004	8.9441	2.19099	13.05	52.4056	0.892835	10.8724	7.55	0.0958442	0.858591	0.841393	7.33491	144209	11.879	1	0	0	0.0152179	0.303227	0.715881
2014	122	370300	370000	0.73068	-0.0922662	7.72754	8.7531	2.16941	13.58	57.6263	0.869674	10.9045	7.93	0.0963642	0.829566	0.854094	7.42486	157909	11.9698	1	0	0	0.0150996	0.311847	0.726136
2015	122	370300	370000	0.788176	0.0184628	8.03593	8.9235	2.18869	13.73	67.3176	0.916672	10.9817	7.89	0.0983058	0.886496	0.830335	7.55311	165879	12.019	1	0	0	0.0154961	0.327685	0.747975
2016	122	370300	370000	0.84032	0.078404	8.17301	9.4587	2.24693	13.88	67.3977	0.927011	11.0589	8.04	0.0989425	0.956088	0.825408	7.73566	175981	12.0781	1	0	0	0.0158874	0.343676	0.474929
2017	122	370300	370000	0.852489	0.140772	8.54927	9.9939	2.30197	14.03	67.4778	0.963498	11.1758	8.19	0.0995791	0.963498	0.820481	7.88998	186973	12.1387	1	0	0	0.0156917	0.353837	0.749152
2018	122	370300	370000	0.864657	0.262702	8.7352	10.5291	2.35414	14.18	67.5579	1.13652	11.4014	8.34	0.100216	1.13652	0.815553	8.02363	197388	12.1929	1	0	0	0.0157896	0.365974	0.918969
2011	123	370400	370000	0.559477	-0.690543	5.68017	4.1746	1.42902	8.51	34.0083	0.493614	9.39016	7.02	0.0815183	0.49507	0.624403	7.30145	44010.6	10.6922	1	0	0	0.011433	0.397688	0.884168
2012	123	370400	370000	0.583748	-0.551177	6.07304	4.5262	1.50988	10.41	59.4099	0.538557	9.56388	7.41	0.0812932	0.527937	0.621662	7.48118	49380.7	10.8073	1	0	0	0.0121157	0.392451	0.875189
2013	123	370400	370000	0.619972	-0.337744	6.28227	4.6228	1.531	10.5	33.2618	0.557589	9.67092	7.55	0.0809035	0.536204	0.629057	7.65523	54279.4	10.9019	1	0	0	0.0121092	0.378104	0.882114
2014	123	370400	370000	0.703295	-0.349738	6.3315	5.189	1.64654	10.39	39.992	0.340029	9.25484	7.93	0.0802209	0.324348	0.634772	7.74518	59435.9	10.9927	1	0	0	0.0118219	0.395591	0.876619
2015	123	370400	370000	0.753843	-0.293962	6.71538	5.2692	1.66188	10.43	46.0522	0.316292	9.20784	7.89	0.0813018	0.30588	0.631595	7.87343	62435.7	11.0419	1	0	0	0.0123524	0.402178	0.877954
2016	123	370400	370000	0.803864	-0.40039	6.8359	5.4984	1.70446	10.37	47.3114	0.315713	9.25951	8.04	0.0808221	0.325616	0.59681	8.05598	66238.1	11.101	1	0	0	0.0129044	0.415462	0.840419
2017	123	370400	370000	0.822456	-0.302251	7.72179	5.7276	1.7453	10.31	48.5705	0.252018	9.10665	8.19	0.0803425	0.252018	0.562026	8.21029	70375.5	11.1616	1	0	0	0.0126284	0.43663	0.906492
2018	123	370400	370000	0.841048	-0.162778	8.01863	5.9568	1.78453	10.25	49.8297	0.288441	9.28359	8.34	0.0798628	0.288441	0.527241	8.34395	74295.4	11.2158	1	0	0	0.0127664	0.482913	0.967314
2011	124	370500	370000	0.345912	-0.809679	5.87493	13.0811	2.57117	22.74	41.1682	0.337719	9.54931	7.02	0.0933374	0.338715	0.752334	7.39602	84824.6	11.3483	1	0	0	0.0123114	0.349251	0.90518
2012	124	370500	370000	0.362315	-0.675894	6.01372	14.5395	2.67687	24.2	60.1303	0.34837	9.69474	7.41	0.0872523	0.3415	0.761551	7.57576	95174.9	11.4635	1	0	0	0.0136549	0.368511	0.893381
2013	124	370500	370000	0.38725	-0.652936	6.41673	17.3807	2.85536	26.93	52.8158	0.383107	9.86967	7.55	0.089684	0.368413	0.791374	7.7498	104616	11.5581	1	0	0	0.015011	0.339344	0.890152
2014	124	370500	370000	0.450751	-0.605079	6.55536	16.3982	2.79717	26.96	60.5784	0.403804	9.97627	7.93	0.0893712	0.385181	0.854485	7.83976	114555	11.6488	1	0	0	0.0167066	0.355425	0.905494
2015	124	370500	370000	0.494121	-0.626	7.08003	16.3938	2.7969	27.48	73.0645	0.414211	10.0076	7.89	0.0918027	0.400576	0.854234	7.968	120337	11.698	1	0	0	0.0188661	0.381512	0.902543
2016	124	370500	370000	0.552196	-0.554116	7.25158	16.4024	2.79743	27.6733	70.9916	0.4128	10.0125	8.04	0.0934248	0.425748	0.82741	8.15055	127665	11.7572	1	0	0	0.0208118	0.389512	0.821661
2017	124	370500	370000	0.551455	-0.544197	7.77695	16.411	2.79795	27.8667	68.9186	0.392088	10.0529	8.19	0.0950469	0.392088	0.800586	8.30487	135640	11.8178	1	0	0	0.019839	0.422789	0.843427
2018	124	370500	370000	0.550715	-0.409129	8.20001	16.4196	2.79848	28.06	66.8457	0.244621	9.66605	8.34	0.096669	0.244621	0.773762	8.43852	143195	11.872	1	0	0	0.0203254	0.436102	0.958011
2011	125	370600	370000	0.605651	0.187227	7.28688	7.038	1.95132	18.56	44.9632	1.75726	11.8048	7.02	0.0998291	1.76245	0.74397	7.14259	130358	11.778	1	0	0	0.0149639	0.359819	0.881025
2012	125	370600	370000	0.642781	0.38223	7.8973	7.5672	2.02382	18.89	79.6813	1.71977	11.8568	7.41	0.100917	1.68586	0.749382	7.32232	146264	11.8932	1	0	0	0.0158706	0.356454	0.872232
2013	125	370600	370000	0.688572	0.542419	7.96693	8.6235	2.15449	17.86	46.2954	1.8423	11.9867	7.55	0.101615	1.77164	0.807078	7.49637	160774	11.9878	1	0	0	0.0169424	0.423793	0.86792
2014	125	370600	370000	0.753303	0.560359	8.06212	8.5795	2.14938	18.48	50.239	1.8981	12.0834	7.93	0.101718	1.81056	0.852663	7.58633	176047	12.0785	1	0	0	0.0169313	0.434563	0.870138
2015	125	370600	370000	0.806827	0.957584	8.27283	9.1979	2.21898	18.99	66.224	1.91457	12.1634	7.89	0.102354	1.85155	0.843249	7.71457	184933	12.1277	1	0	0	0.0169019	0.45156	0.869557
2016	125	370600	370000	0.865746	1.13491	8.37931	9.8388	2.28633	19.5733	64.8659	1.91715	12.2365	8.04	0.103745	1.97729	0.84962	7.89712	196195	12.1869	1	0	0	0.0168813	0.446532	0.813171
2017	125	370600	370000	0.885298	0.962228	8.72453	10.4797	2.34944	20.1567	63.5078	1.88241	12.2768	8.19	0.105136	1.88241	0.855992	8.05144	208450	12.2475	1	0	0	0.0168916	0.454452	0.867404
2018	125	370600	370000	0.904849	1.09209	8.94494	11.1206	2.4088	20.74	62.1496	2.1901	12.4926	8.34	0.106527	2.1901	0.862363	8.18509	220061	12.3017	1	0	0	0.0168864	0.454362	0.960313
2011	126	370700	370000	0.622607	0.416451	6.91274	3.8833	1.35669	17.77	36.1096	1.31204	11.1866	7.02	0.0868988	1.31591	0.708751	7.10167	94670.2	11.4582	1	0	0	0.018746	0.492142	0.759444
2012	126	370700	370000	0.671976	2.09231	7.36138	4.3681	1.47433	18.23	73.969	1.23284	11.2491	7.41	0.0868903	1.20853	0.719284	7.2814	106222	11.5733	1	0	0	0.0198625	0.423536	0.72296
2013	126	370700	370000	0.735617	2.46763	7.84306	5.0065	1.61074	18.73	38.081	1.1803	11.3025	7.55	0.088034	1.13503	0.777215	7.45545	116759	11.6679	1	0	0	0.0199213	0.478697	0.709937
2014	126	370700	370000	0.780555	2.70822	8.01599	5.1826	1.64531	19.3	45.8596	12.0838	13.708	7.93	0.0883656	11.5265	0.815107	7.5454	127851	11.7586	1	0	0	0.0208664	0.480441	0.702729
2015	126	370700	370000	0.893087	5.7205	8.44699	5.5824	1.71962	19.57	59.6804	1.24697	11.5141	7.89	0.0921606	1.20592	0.791476	7.67364	134304	11.8079	1	0	0	0.020482	0.481865	0.699969
2016	126	370700	370000	0.893087	1.11825	8.61716	5.9275	1.7796	20.04	53.4138	1.3256	11.5753	8.04	0.0904993	1.36718	0.817966	7.8562	142484	11.867	1	0	0	0.0227727	0.485662	0.673212
2017	126	370700	370000	0.975843	1.2604	9.2017	6.2726	1.83619	20.51	47.1472	1.26975	11.6565	8.19	0.088838	1.26975	0.844456	8.01051	151383	11.9276	1	0	0	0.0216273	0.492745	0.610634
2018	126	370700	370000	1.0586	1.51503	9.45446	6.6177	1.88975	20.98	40.8806	1.37985	11.7899	8.34	0.0871767	1.37985	0.870946	8.14417	159815	11.9818	1	0	0	0.0222	0.516244	0.859547
2011	127	370800	370000	0.657299	-0.346927	6.14847	3.5729	1.27338	24.35	30.768	1.62976	11.2024	7.02	0.0829576	1.63457	0.689436	7.19168	18827	9.84305	1	0	0	0.0145892	0.458432	0.79997
2012	127	370800	370000	0.683629	-0.139667	6.68711	3.9165	1.3652	28.42	52.0722	1.55495	11.2517	7.41	0.0832353	1.52429	0.677612	7.37142	21124.3	9.95818	1	0	0	0.0158967	0.440307	0.789322
2013	127	370800	370000	0.722364	0.0878484	6.85541	4.1292	1.41808	23.87	34.4738	1.5268	11.3268	7.55	0.0834162	1.46825	0.705715	7.54546	23219.9	10.0528	1	0	0	0.0162886	0.40646	0.789937
2014	127	370800	370000	0.806603	0.270934	6.99577	4.6213	1.53068	38.27	40.3666	1.50233	11.3924	7.93	0.0830285	1.43304	0.715831	7.63542	25425.8	10.1435	1	0	0	0.0161448	0.40735	0.783052
2015	127	370800	370000	0.876825	0.314193	7.19293	4.8529	1.57958	24.41	50.0478	1.47151	11.4263	7.89	0.0848439	1.42307	0.715639	7.76366	26709	10.1928	1	0	0	0.016619	0.417493	0.801346
2016	127	370800	370000	0.960062	0.582449	7.31633	5.1662	1.64214	29.39	52.0497	0.758356	10.8328	8.04	0.0850421	0.782143	0.704617	7.94621	28335.7	10.2519	1	0	0	0.017158	0.421947	0.774142
2017	127	370800	370000	0.97352	0.748675	8.81937	5.4795	1.70101	34.37	54.0516	0.825325	10.9924	8.19	0.0852402	0.825325	0.693596	8.10053	30105.6	10.3125	1	0	0	0.0168885	0.424244	0.798894
2018	127	370800	370000	0.986979	0.947013	9.03896	5.7928	1.75662	39.35	56.0535	0.289714	10.007	8.34	0.0854384	0.289714	0.682575	8.23418	31782.4	10.3667	1	0	0	0.0170233	0.437854	0.929792
2011	128	370900	370000	0.736973	-0.471292	7.33759	4.185	1.43151	9.7	37.674	0.280007	9.21224	7.02	0.0878616	0.280833	0.662832	6.83851	28151.4	10.2454	1	0	0	0.0113124	0.357925	0.894757
2012	128	370900	370000	0.792974	-0.356655	7.5868	4.185	1.43151	9.85	67.1515	0.429382	9.73991	7.41	0.0895352	0.420915	0.654605	7.01824	31586.4	10.3605	1	0	0	0.0123827	0.349553	0.891097
2013	128	370900	370000	0.850235	-0.138702	6.87626	4.9923	1.6079	10.52	41.936	0.810498	10.4666	7.55	0.0905272	0.779412	0.651624	7.19228	34719.8	10.4551	1	0	0	0.0131784	0.355969	0.894709
2014	128	370900	370000	0.917489	-0.136444	6.72263	5.3853	1.68367	10.62	45.8131	0.886228	10.629	7.93	0.0923437	0.845357	0.655737	7.28224	38018.2	10.5458	1	0	0	0.0134902	0.375043	0.892957
2015	128	370900	370000	0.976448	-0.246819	7.1452	5.649	1.73148	10.73	65.5839	1.01062	10.811	7.89	0.0961154	0.977348	0.628105	7.41048	39937.1	10.5951	1	0	0	0.0142652	0.384915	0.889652
2016	128	370900	370000	1.04354	0.0215678	7.18665	5.9027	1.77541	10.8333	54.1663	1.00198	10.8514	8.04	0.0983148	1.03341	0.625283	7.59303	42369.3	10.6542	1	0	0	0.0150533	0.413042	0.894362
2017	128	370900	370000	1.06382	0.0915181	8.08672	6.1564	1.81749	10.9367	42.7488	1.04317	10.9676	8.19	0.100514	1.04317	0.62246	7.74735	45015.8	10.7148	1	0	0	0.0146593	0.425394	0.904378
2018	128	370900	370000	1.08411	0.249279	8.36218	6.4101	1.85787	11.04	31.3312	1.22196	11.146	8.34	0.102713	1.22196	0.619637	7.88101	47523.1	10.769	1	0	0	0.0148563	0.450614	0.966179
2011	129	371000	370000	0.702613	-0.892093	6.81014	7.5316	2.01911	27.8	51.6101	2.21815	11.1942	7.02	0.100587	2.22469	0.680191	6.93845	13837.9	9.53517	1	0	0	0.0142336	0.274174	0.947272
2012	129	371000	370000	0.727171	-0.603639	7.11477	9.2148	2.22081	27.85	82.8161	2.20408	11.2899	7.41	0.100453	2.16062	0.648208	7.11818	15526.4	9.6503	1	0	0	0.0141665	0.284834	0.953601
2013	129	371000	370000	0.787143	-0.540414	7.35436	10.0381	2.30639	28.85	54.1893	2.32419	11.4297	7.55	0.100452	2.23505	0.739516	7.29223	17066.6	9.74488	1	0	0	0.0150206	0.340414	0.950407
2014	129	371000	370000	0.906301	-0.458924	7.66294	9.9392	2.29649	22.65	61.6895	2.33612	11.5251	7.93	0.1001	2.22838	0.786866	7.38218	18688	9.83564	1	0	0	0.0150006	0.353178	0.955511
2015	129	371000	370000	0.957788	-0.385858	7.89245	10.6922	2.36951	23.5	77.0953	2.4034	11.6264	7.89	0.101232	2.32428	0.738067	7.51043	19631.2	9.88487	1	0	0	0.0147654	0.352716	0.960117
2016	129	371000	370000	1.03819	-0.31356	8.0823	11.422	2.43554	19.65	75.7696	2.42878	11.7047	8.04	0.104184	2.50497	0.76933	7.69298	20826.7	9.94399	1	0	0	0.0150684	0.341728	0.927885
2017	129	371000	370000	1.06845	-0.256302	8.26101	12.1518	2.49748	15.8	74.4439	2.35721	11.7643	8.19	0.107136	2.35721	0.800592	7.8473	22127.6	10.0046	1	0	0	0.0149169	0.349468	0.965157
2018	129	371000	370000	1.0987	-0.167512	8.51198	12.8816	2.5558	11.95	73.1183	1.5142	11.3577	8.34	0.110087	1.5142	0.831855	7.98095	23360.1	10.0588	1	0	0	0.0149926	0.380809	0.98823
2011	130	371100	370000	0.667953	-1.01655	5.34711	4.3205	1.46337	10.36	38.0447	2.01568	10.5453	7.02	0.0816962	2.02163	0.550849	6.64544	11940.1	9.38766	1	0	0	0.0175812	0.54155	0.909012
2012	130	371100	370000	0.705586	-0.873976	5.8999	4.7851	1.56551	10.25	67.844	2.00556	10.6483	7.41	0.0822786	1.96601	0.571328	6.82517	13397	9.50279	1	0	0	0.0189001	0.55016	0.90603
2013	130	371100	370000	0.745027	-0.742907	5.98645	5.173	1.64345	13.75	42.4029	2.27484	10.8779	7.55	0.0824969	2.18759	0.63251	6.99922	14726	9.59737	1	0	0	0.0200609	0.429283	0.856285
2014	130	371100	370000	0.813778	-0.730282	5.8944	5.6349	1.72898	15	48.8229	2.28938	10.9561	7.93	0.0830396	2.1838	0.662056	7.08917	16125	9.68813	1	0	0	0.0213346	0.435735	0.873229
2015	130	371100	370000	0.882039	-0.623014	7.0934	5.811	1.75975	15.38	66.8214	2.22976	10.9656	7.89	0.0851093	2.15635	0.656246	7.21742	16938.9	9.73737	1	0	0	0.0226501	0.445061	0.904706
2016	130	371100	370000	0.943292	-0.478971	7.28688	6.2357	1.83029	16.34	55.6383	2.06717	10.9657	8.04	0.0849617	2.13201	0.627713	7.39997	17970.5	9.79649	1	0	0	0.0235945	0.464999	0.853463
2017	130	371100	370000	0.928091	-0.406088	7.34536	6.6604	1.89618	17.3	44.4551	2.00713	11.0447	8.19	0.0848141	2.00713	0.599181	7.55428	19092.9	9.85707	1	0	0	0.0231223	0.503529	0.885984
2018	130	371100	370000	0.912891	-0.406199	7.76514	7.0851	1.95799	18.26	33.272	0.620029	9.96185	8.34	0.0846665	0.620029	0.570649	7.68794	20156.4	9.91128	1	0	0	0.0233584	0.53686	0.957381
2011	131	371300	370000	0.802566	0.263263	6.34036	2.7503	1.01171	15.76	35.5769	0.62495	10.1993	7.02	0.0793877	0.626794	0.495848	6.97945	16316.5	9.69993	1	0	0	0.0155009	0.494058	0.845777
2012	131	371300	370000	0.85979	0.524368	6.61607	2.9808	1.09219	15.19	67.6424	0.502984	10.0661	7.41	0.0797241	0.493065	0.487345	7.15918	18307.4	9.81506	1	0	0	0.0170572	0.455552	0.855592
2013	131	371300	370000	0.90731	0.770079	6.92264	3.0613	1.11884	15.82	28.7548	0.595787	10.3375	7.55	0.0794432	0.572936	0.532931	7.33323	20123.5	9.90964	1	0	0	0.0184644	0.494509	0.842392
2014	131	371300	370000	0.958216	0.677554	7.24208	3.5032	1.25368	15.62	34.7513	0.613855	10.4349	7.93	0.0788435	0.585545	0.551577	7.42318	22035.3	10.0004	1	0	0	0.0202186	0.478779	0.810816
2015	131	371300	370000	1.02521	0.695957	7.85516	3.6656	1.29899	15.82	42.1805	0.243521	9.56311	7.89	0.0799447	0.235505	0.532038	7.55143	23147.4	10.0496	1	0	0	0.021516	0.481071	0.836082
2016	131	371300	370000	1.11248	0.937916	8.07951	3.8803	1.35591	15.7533	42.592	0.36413	10.0331	8.04	0.0799099	0.375551	0.511759	7.73398	24557.1	10.1088	1	0	0	0.0229555	0.490843	0.72979
2017	131	371300	370000	1.12787	1.30244	8.46506	4.095	1.40977	15.6867	43.0035	0.271128	9.81082	8.19	0.0798751	0.271128	0.491481	7.8883	26091	10.1693	1	0	0	0.0222358	0.499461	0.817226
2018	131	371300	370000	1.14326	1.58431	8.70384	4.3097	1.46087	15.62	43.4149	0.319052	10.0593	8.34	0.0798403	0.319052	0.471202	8.02195	27544.2	10.2235	1	0	0	0.0225956	0.537692	0.942582
2011	132	371400	370000	0.623965	-0.68901	5.743	3.4905	1.25004	18.32	31.7928	0.628348	9.85393	7.02	0.0776383	0.630202	0.539108	6.86635	13494.9	9.51007	1	0	0	0.0123811	0.540541	0.884538
2012	132	371400	370000	0.643292	-0.492911	6.11147	3.971	1.37902	22.35	52.7168	0.60899	9.9567	7.41	0.0763762	0.596981	0.49662	7.04608	15141.6	9.6252	1	0	0	0.0123233	0.556595	0.880795
2013	132	371400	370000	0.680151	-0.367307	6.28972	4.2497	1.44685	23.6	28.9984	0.561978	9.97451	7.55	0.0769283	0.540424	0.561132	7.22013	16643.6	9.71978	1	0	0	0.0130831	0.53552	0.871305
2014	132	371400	370000	0.780362	-0.460837	6.38519	4.5641	1.51822	23.53	32.5387	0.388348	9.65855	7.93	0.0797249	0.370438	0.62216	7.31008	18224.8	9.81054	1	0	0	0.0138579	0.547266	0.88123
2015	132	371400	370000	0.816856	-0.352935	6.48464	4.8062	1.56991	23.54	40.519	0.277996	9.38219	7.89	0.08377	0.268844	0.541057	7.43833	19144.6	9.85978	1	0	0	0.0145998	0.537576	0.88089
2016	132	371400	370000	0.879181	-0.0237038	6.56761	5.0856	1.62641	23.4967	41.215	0.265659	9.40088	8.04	0.084909	0.273992	0.554539	7.62088	20310.6	9.9189	1	0	0	0.0153314	0.539406	0.78296
2017	132	371400	370000	0.888343	0.0385766	7.97005	5.365	1.6799	23.4533	41.9111	0.266914	9.47432	8.19	0.086048	0.266914	0.568021	7.77519	21579.2	9.97948	1	0	0	0.0149656	0.543642	0.850966
2018	132	371400	370000	0.897506	0.20007	8.25687	5.6444	1.73066	23.41	42.6071	0.395777	9.94146	8.34	0.087187	0.395777	0.581502	7.90885	22781.1	10.0337	1	0	0	0.0151485	0.556489	0.949421
2011	133	371500	370000	0.541122	-0.719829	5.77455	3.2968	1.19295	15.39	26.6649	0.380847	9.33706	7.02	0.0826078	0.38197	0.556656	6.74974	27968.5	10.2388	1	0	0	0.0125309	0.575789	0.618746
2012	133	371500	370000	0.592291	-0.623349	5.99146	3.6573	1.29673	16.42	49.9028	0.345617	9.35193	7.41	0.0801882	0.338801	0.481517	6.92947	31381.2	10.354	1	0	0	0.0135923	0.57664	0.878893
2013	133	371500	370000	0.650309	-0.476707	6.26149	3.9563	1.37531	18.16	31.4845	0.443747	9.69904	7.55	0.079229	0.426728	0.524882	7.10352	34494.2	10.4485	1	0	0	0.0141408	0.539161	0.94575
2014	133	371500	370000	0.695141	-0.477998	6.58064	4.2482	1.4465	18.74	34.4929	0.272019	9.27134	7.93	0.0788255	0.259474	0.54621	7.19348	37771.2	10.5393	1	0	0	0.0156758	0.548946	0.876001
2015	133	371500	370000	0.725475	-0.258377	6.92658	4.4743	1.49835	19.1	42.2301	0.137329	8.64471	7.89	0.0768968	0.132808	0.507248	7.32172	39677.6	10.5885	1	0	0	0.0165849	0.551292	0.875089
2016	133	371500	370000	0.782134	0.0217043	7.13063	4.7624	1.56075	19.6067	40.6069	0.151383	8.81299	8.04	0.0798684	0.156132	0.528295	7.50427	42094	10.6477	1	0	0	0.0178896	0.576212	0.772168
2017	133	371500	370000	0.809075	-0.122439	7.99261	5.0505	1.61949	20.1133	38.9838	0.220091	9.2398	8.19	0.0828399	0.220091	0.549342	7.65859	44723.2	10.7082	1	0	0	0.0172373	0.599669	0.873764
2018	133	371500	370000	0.836015	0.231992	8.16423	5.3386	1.67496	20.62	37.3606	0.0657862	8.07714	8.34	0.0858114	0.0657862	0.570389	7.79224	47214.3	10.7625	1	0	0	0.0175634	0.648788	0.964738
2011	134	371600	370000	0.686297	-0.817089	5.7589	4.8326	1.57538	20.03	48.6323	3.6946	11.5548	7.02	0.0849072	3.7055	0.649993	7.18669	8103.36	9.00003	1	0	0	0.0141186	0.32957	0.862199
2012	134	371600	370000	0.719772	-0.739099	5.99396	5.2591	1.65996	20.94	79.8042	1.75255	10.8985	7.41	0.0856892	1.71799	0.664017	7.36642	9092.13	9.11516	1	0	0	0.0160625	0.341793	0.831917
2013	134	371600	370000	0.758137	-0.555314	6.51323	5.6433	1.73047	23.07	46.2536	0.908137	10.3222	7.55	0.0865525	0.873306	0.675749	7.54046	9994.08	9.20975	1	0	0	0.0164568	0.346058	0.828773
2014	134	371600	370000	0.803777	-0.576086	6.61204	5.9557	1.78435	17.24	51.0653	1.08207	10.552	7.93	0.0868457	1.03217	0.693685	7.63042	10943.5	9.3005	1	0	0	0.0171807	0.349489	0.753672
2015	134	371600	370000	0.858693	-0.53892	6.85857	6.1189	1.81138	18.12	58.7075	1.12166	10.6219	7.89	0.0882731	1.08474	0.66001	7.75866	11495.9	9.34974	1	0	0	0.0186951	0.352054	0.750329
2016	134	371600	370000	0.958495	-0.189404	6.97354	6.3745	1.85231	19	58.067	1.07012	10.6224	8.04	0.0881759	1.10368	0.686366	7.94121	12196	9.40886	1	0	0	0.0203585	0.372712	0.397967
2017	134	371600	370000	0.994507	-0.122244	7.91425	6.6301	1.89162	19.88	57.4265	0.659241	10.1897	8.19	0.0880787	0.659241	0.712722	8.09553	12957.8	9.46945	1	0	0	0.0195268	0.397611	0.680297
2018	134	371600	370000	1.03052	0.0239942	8.12148	6.8857	1.92945	20.76	56.786	0.473613	9.87401	8.34	0.0879815	0.473613	0.739077	8.22918	13679.5	9.52365	1	0	0	0.0199427	0.3824	0.884786
2011	135	371700	370000	0.56462	-0.313461	6.09807	1.8746	0.628395	10.14	17.1708	0.332608	8.99206	7.02	0.0756913	0.33359	0.481937	7.1798	8103.36	9.00003	1	0	0	0.0141567	0.699749	0.872473
2012	135	371700	370000	0.587232	-0.195897	6.27099	2.1461	0.763652	8.4	35.2082	0.59469	9.71142	7.41	0.0758981	0.582962	0.498426	7.35953	9092.13	9.11516	1	0	0	0.0149389	0.690948	0.8781
2013	135	371700	370000	0.611929	0.0188383	6.60935	2.1421	0.761787	9.14	21.1425	0.685401	9.99049	7.55	0.0763288	0.659113	0.497441	7.53358	9994.08	9.20975	1	0	0	0.0152645	0.643057	0.880622
2014	135	371700	370000	0.647443	0.06234	6.75693	2.6446	0.97252	9.65	23.9349	0.633164	9.99186	7.93	0.0756898	0.603964	0.471538	7.62353	10943.5	9.3005	1	0	0	0.0165392	0.640353	0.86383
2015	135	371700	370000	0.68119	0.200338	6.9921	2.835	1.04204	9.68	28.083	0.58602	9.99186	7.89	0.0784979	0.566729	0.443655	7.75178	11495.9	9.34974	1	0	0	0.0174343	0.635773	0.868452
2016	135	371700	370000	0.736688	0.42935	7.12501	2.9904	1.09541	9.71	28.9832	0.6293	10.1274	8.04	0.0782453	0.649039	0.431941	7.93433	12196	9.40886	1	0	0	0.0188645	0.638991	0.811123
2017	135	371700	370000	0.752854	0.520399	7.74023	3.1458	1.14607	9.74	29.8833	0.246291	9.28795	8.19	0.0779927	0.246291	0.420226	8.08865	12957.8	9.46945	1	0	0	0.0181494	0.660177	0.875418
2018	135	371700	370000	0.76902	0.736777	8.4156	3.3012	1.19429	9.77	30.7834	2.52611	11.7016	8.34	0.0777401	2.52611	0.408512	8.2223	13679.5	9.52365	1	0	0	0.018507	0.664457	0.963201
2011	136	410100	410000	0.686764	1.00063	7.72709	5.6855	1.73792	6.35	30.9212	4.00896	12.6443	6.34	0.10938	4.02079	0.886577	6.91416	172818	12.06	0	0	1	0.0302773	0.467145	0.784365
2012	136	410100	410000	0.725952	1.54958	8.0824	6.2054	1.82542	6.07	50.4952	3.97901	12.7452	6.48	0.109457	3.90054	0.865778	7.0939	193906	12.1751	0	0	1	0.0310686	0.424031	0.798456
2013	136	410100	410000	0.744639	1.95045	8.2958	6.7485	1.90932	7.42	32.5688	3.44931	12.7134	6.67	0.110307	3.31701	0.886605	7.26794	213141	12.2697	0	0	1	0.0351389	0.413389	0.829956
2014	136	410100	410000	0.901088	2.34522	8.51679	7.2991	1.98775	7.83	37.4418	3.44952	12.8022	7	0.109961	3.29043	0.907856	7.3579	233390	12.3605	0	0	1	0.0366297	0.425263	0.784554
2015	136	410100	410000	0.986813	3.07904	8.69333	7.7179	2.04354	13.73	47.9472	3.37048	12.8549	7.03	0.109576	3.25953	0.852517	7.48614	245169	12.4097	0	0	1	0.0401503	0.444165	0.760312
2016	136	410100	410000	1.09596	2.54783	8.84583	8.4114	2.12959	15.97	44.013	3.201	12.9074	7.19	0.110141	3.30141	0.765164	7.66869	260100	12.4688	0	0	1	0.0424245	0.470673	0.836444
2017	136	410100	410000	1.17093	2.99456	9.96407	9.1049	2.20881	18.21	40.0789	2.8367	12.9116	7.35	0.110705	2.8367	0.677811	7.82301	276347	12.5294	0	0	1	0.0412874	0.474952	0.864155
2018	136	410100	410000	1.2459	3.63233	10.3604	9.7984	2.28222	20.45	36.1447	2.67344	12.9506	7.51	0.11127	2.67344	0.590458	7.95666	291739	12.5836	0	0	1	0.041856	0.503984	0.958669
2011	137	410200	410000	0.775371	-0.984877	4.82028	2.2972	0.831691	13.87	14.4692	1.40826	10.0627	6.34	0.0823038	1.41241	0.338293	7.06032	47001.3	10.7579	0	0	1	0.011482	0.644336	0.916985
2012	137	410200	410000	0.780217	-0.975421	5.1299	2.5922	0.952507	14.52	25.4322	1.32155	10.1174	6.48	0.081887	1.29549	0.360646	7.24005	52736.4	10.8731	0	0	1	0.0125558	0.624297	0.906432
2013	137	410200	410000	0.776784	-0.565074	5.18178	2.4657	0.902476	15.19	22.1393	2.0733	10.6896	6.67	0.084502	1.99378	0.409816	7.4141	57967.9	10.9676	0	0	1	0.0134479	0.44871	0.907438
2014	137	410200	410000	0.78015	-0.560675	5.36598	3.2454	1.17724	15.42	24.053	2.14636	10.8143	7	0.0856506	2.04737	0.431036	7.50405	63474.9	11.0584	0	0	1	0.0143325	0.464906	0.896762
2015	137	410200	410000	1.01075	-0.14931	5.74939	3.5326	1.26203	18.42	32.1698	2.44456	11.0179	7.03	0.0864041	2.36408	0.409561	7.6323	66678.5	11.1076	0	0	1	0.0153828	0.468864	0.91046
2016	137	410200	410000	1.05835	-0.248086	5.9171	3.8619	1.35116	21.42	31.186	0.614792	9.72645	7.19	0.0861301	0.634076	0.382764	7.81485	70739.4	11.1668	0	0	1	0.0161127	0.450133	0.957033
2017	137	410200	410000	1.13863	-0.24626	7.12044	4.1912	1.43299	24.42	30.2022	2.26634	11.1038	7.35	0.0858561	2.26634	0.355966	7.96916	75157.9	11.2273	0	0	1	0.0157478	0.456986	0.9689
2018	137	410200	410000	1.21891	-0.123672	7.52132	4.5205	1.50862	27.42	29.2184	2.31283	11.1831	7.51	0.0855821	2.31283	0.329169	8.10282	79344.1	11.2815	0	0	1	0.0159302	0.538796	0.990864
2011	138	410300	410000	0.508566	-0.311596	7.37149	4.1198	1.4158	10.64	26.6261	4.21271	12.0828	6.34	0.0836521	4.22513	0.600449	7.02715	95310.5	11.4649	0	0	1	0.0140419	0.527685	0.799276
2012	138	410300	410000	0.542014	-0.103107	7.46794	4.5316	1.51108	10.39	46.3936	4.30434	12.2023	6.48	0.0850243	4.21945	0.594773	7.20688	106940	11.58	0	0	1	0.0152553	0.523833	0.837405
2013	138	410300	410000	0.594735	0.321795	7.89804	4.5387	1.51264	11.74	29.9677	4.5576	12.3117	6.67	0.0851567	4.38279	0.626852	7.38093	117549	11.6746	0	0	1	0.0169267	0.494436	0.844101
2014	138	410300	410000	0.819855	0.36639	8.2718	4.9417	1.59771	12.01	38.5009	4.72573	12.3927	7	0.0858535	4.50779	0.630182	7.47089	128716	11.7654	0	0	1	0.0184028	0.491402	0.859946
2015	138	410300	410000	0.907081	0.462211	8.15507	5.1692	1.64272	11.78	46.7445	4.74078	12.4505	7.03	0.0879917	4.58472	0.600071	7.59913	135212	11.8146	0	0	1	0.0196558	0.483865	0.850962
2016	138	410300	410000	1.00192	0.501209	8.33102	5.641	1.73006	11.55	46.8341	4.53144	12.5017	7.19	0.0881388	4.67358	0.585508	7.78168	143447	11.8737	0	0	1	0.0209268	0.508306	0.879664
2017	138	410300	410000	1.06594	0.808942	8.64682	6.1128	1.81038	11.32	46.9237	4.05093	12.5057	7.35	0.0882859	4.05093	0.570945	7.936	152407	11.9343	0	0	1	0.0202913	0.51149	0.929317
2018	138	410300	410000	1.12997	1.27369	9.08126	6.5846	1.88473	11.09	47.0133	4.08106	12.5916	7.51	0.088433	4.08106	0.556382	8.06965	160896	11.9885	0	0	1	0.0206091	0.516197	0.975611
2011	139	410400	410000	0.385425	-0.918247	5.24702	3.0227	1.10615	9.5	24.0584	1.33466	10.3342	6.34	0.0808688	1.3386	0.544024	7.43072	53275.4	10.8832	0	0	1	0.0136122	0.432525	0.870532
2012	139	410400	410000	0.482181	-0.766433	5.65948	3.038	1.1112	9.6	31.8698	1.60841	10.5283	6.48	0.079891	1.57669	0.512075	7.61045	59776.2	10.9984	0	0	1	0.0159938	0.417438	0.867702
2013	139	410400	410000	0.538039	-0.588639	5.69036	2.8938	1.06257	10.71	20.4516	1.87457	10.7215	6.67	0.0796733	1.80267	0.52851	7.7845	65706	11.0929	0	0	1	0.0175148	0.416013	0.838553
2014	139	410400	410000	0.671631	-0.375903	6.43775	3.3014	1.19435	9.83	25.2011	1.43549	10.5049	7	0.0789733	1.36929	0.541187	7.87445	71948.1	11.1837	0	0	1	0.0186763	0.409438	0.835578
2015	139	410400	410000	0.728492	-0.502391	6.4892	3.3984	1.2233	11.14	30.1491	1.53406	10.6123	7.03	0.0802226	1.48356	0.454387	8.00269	75579.4	11.2329	0	0	1	0.0200245	0.425257	0.861663
2016	139	410400	410000	0.841762	-0.405684	6.78935	3.6708	1.30041	12.45	30.7216	1.52505	10.6741	7.19	0.0804363	1.57289	0.451498	8.18525	80182.3	11.2921	0	0	1	0.0211872	0.445937	0.916645
2017	139	410400	410000	0.889356	-0.371409	7.4495	3.9432	1.37199	13.76	31.294	1.42324	10.6938	7.35	0.08065	1.42324	0.448608	8.33956	85190.6	11.3526	0	0	1	0.0206059	0.452806	0.940456
2018	139	410400	410000	0.93695	-0.248577	7.85554	4.2156	1.43879	15.07	31.8665	1.38441	10.7342	7.51	0.0808637	1.38441	0.445719	8.47322	89935.7	11.4068	0	0	1	0.0208965	0.476788	0.982979
2011	140	410500	410000	0.501617	-0.654731	5.65948	2.8806	1.058	8.59	22.2162	0.666741	9.64154	6.34	0.0783371	0.668708	0.443188	6.85129	55676.3	10.9273	0	0	1	0.0120854	0.393142	0.844517
2012	140	410500	410000	0.531397	-0.49802	6.04973	3.0624	1.1192	8.7	37.6919	1.29766	10.3601	6.48	0.0785805	1.27207	0.408035	7.03102	62469.9	11.0424	0	0	1	0.0130483	0.405718	0.858115
2013	140	410500	410000	0.544674	-0.284576	6.29895	2.7968	1.02848	8.43	24.6212	1.45569	10.5468	6.67	0.0792102	1.39986	0.425321	7.20507	68667	11.137	0	0	1	0.0138849	0.371678	0.859683
2014	140	410500	410000	0.691176	-0.212325	6.07535	3.521	1.25875	8.62	30.388	1.53969	10.6652	7	0.0794614	1.46868	0.440768	7.29502	75190.4	11.2278	0	0	1	0.0149166	0.362341	0.80919
2015	140	410500	410000	0.763403	-0.00379558	6.09131	3.6828	1.30367	8.83	37.5652	1.67623	10.8006	7.03	0.0819288	1.62105	0.400795	7.42326	78985.3	11.277	0	0	1	0.0159578	0.368281	0.880228
2016	140	410500	410000	0.871656	0.0126071	5.918	3.9603	1.37632	9.04	38.5676	1.58874	10.8213	7.19	0.0820476	1.63857	0.402585	7.60582	83795.7	11.3361	0	0	1	0.0165398	0.381754	0.829538
2017	140	410500	410000	0.930952	0.124304	7.32383	4.2378	1.44404	9.25	39.57	1.43742	10.8241	7.35	0.0821665	1.43742	0.404375	7.76013	89029.7	11.3967	0	0	1	0.0162488	0.401229	0.928146
2018	140	410500	410000	0.990249	0.287056	7.66903	4.5153	1.50747	9.46	40.5724	1.41874	10.8728	7.51	0.0822853	1.41874	0.406166	7.89379	93988.6	11.4509	0	0	1	0.0163943	0.401229	0.984239
2011	141	410600	410000	0.255584	-1.29933	4.7185	3.1763	1.15572	10.59	14.5022	4.61951	10.4886	6.34	0.0766947	4.63314	0.377334	6.81828	25887.8	10.1615	0	0	1	0.0117617	0.335845	0.944739
2012	141	410600	410000	0.267915	-1.22627	4.40672	3.4456	1.2371	5.09	25.7608	5.19289	10.6921	6.48	0.0771833	5.09049	0.391145	6.99801	29046.6	10.2767	0	0	1	0.0128845	0.338534	0.942719
2013	141	410600	410000	0.257354	-1.12345	4.75359	3.7477	1.32114	11.54	6.47733	5.7745	10.9292	6.67	0.0792606	5.55303	0.456053	7.17206	31928	10.3712	0	0	1	0.0131096	0.305903	0.939318
2014	141	410600	410000	0.346297	-1.04318	4.77068	4.255	1.44809	11.8	22.826	6.30456	11.1092	7	0.0800506	6.0138	0.500827	7.26201	34961.2	10.462	0	0	1	0.0134278	0.296173	0.941215
2015	141	410600	410000	0.399663	-0.967704	4.66344	4.4778	1.49913	11.8	29.0441	6.91962	11.2524	7.03	0.0825586	6.69183	0.459912	7.39025	36725.7	10.5112	0	0	1	0.0142401	0.301594	0.942049
2016	141	410600	410000	0.410367	-0.899564	4.63796	4.794	1.56737	11.9733	27.2486	6.79171	11.3071	7.19	0.0831283	7.00475	0.480216	7.57281	38962.4	10.5704	0	0	1	0.0146574	0.325467	0.947404
2017	141	410600	410000	0.439901	-0.883594	6.2653	5.1102	1.63124	12.1467	25.4531	6.36017	11.3113	7.35	0.0836981	6.36017	0.500521	7.72712	41396.1	10.6309	0	0	1	0.0144487	0.336994	0.959998
2018	141	410600	410000	0.469436	-0.821698	6.83303	5.4264	1.69128	12.32	23.6576	6.30684	11.3434	7.51	0.0842678	6.30684	0.520825	7.86078	43701.8	10.6851	0	0	1	0.0145531	0.451897	0.985962
2011	142	410700	410000	0.478437	-0.565757	6.23048	2.6198	0.963098	10.09	17.4041	2.29407	10.8791	6.34	0.0841196	2.30084	0.450679	6.77872	43864.2	10.6889	0	0	1	0.0143837	0.516866	0.879463
2012	142	410700	410000	0.533333	-0.30746	6.33505	2.8598	1.05075	10.38	37.4872	2.52865	11.0604	6.48	0.0847753	2.47879	0.448633	6.95845	49216.6	10.804	0	0	1	0.0144779	0.511946	0.871212
2013	142	410700	410000	0.554692	-0.129584	6.77878	2.8258	1.03879	10.43	21.7318	2.69871	11.2119	6.67	0.0862015	2.5952	0.483657	7.1325	54098.9	10.8986	0	0	1	0.0156673	0.354306	0.867646
2014	142	410700	410000	0.55742	-0.0554703	6.78446	3.3699	1.21488	9.62	23.6886	2.92077	11.3735	7	0.0864253	2.78607	0.497769	7.22245	59238.3	10.9893	0	0	1	0.0160247	0.352886	0.830913
2015	142	410700	410000	0.782958	0.215755	7.17625	3.434	1.23373	10.55	33.8859	3.10002	11.4624	7.03	0.0873531	2.99797	0.464919	7.3507	62228.1	11.0386	0	0	1	0.0171566	0.368365	0.842934
2016	142	410700	410000	0.810129	0.544902	7.28116	3.7805	1.32986	11.48	34.1173	3.03992	11.5356	7.19	0.087669	3.13527	0.454563	7.53325	66017.9	11.0977	0	0	1	0.016913	0.38439	0.899632
2017	142	410700	410000	0.856371	0.514434	8.3582	4.127	1.41755	12.41	34.3487	2.97035	11.5968	7.35	0.0879849	2.97035	0.444207	7.68757	70141.5	11.1583	0	0	1	0.0170348	0.392842	0.879313
2018	142	410700	410000	0.902612	0.765161	8.87947	4.4735	1.49817	13.34	34.58	19.2525	13.5349	7.51	0.0883008	19.2525	0.433851	7.82122	74048.3	11.2125	0	0	1	0.0169739	0.464764	0.961634
2011	143	410800	410000	0.336769	-0.887752	6.04263	4.0809	1.40632	13.72	20.383	2.177	10.7948	6.34	0.0876842	2.18342	0.514575	6.69984	35024.6	10.4638	0	0	1	0.0101316	0.434737	0.903132
2012	143	410800	410000	0.365402	-0.814522	6.1717	4.4029	1.48226	12.35	36.6641	2.49086	11.0021	6.48	0.089048	2.44174	0.512942	6.87957	39298.3	10.5789	0	0	1	0.0108604	0.423038	0.873059
2013	143	410800	410000	0.367695	-0.656659	6.61607	4.6396	1.53463	12.22	20.0785	2.49628	11.1001	6.67	0.0909882	2.40054	0.531522	7.05361	43196.8	10.6735	0	0	1	0.0112742	0.426721	0.877433
2014	143	410800	410000	0.498058	-0.670952	6.59167	5.2421	1.65672	12.67	27.3946	2.54379	11.1962	7	0.0925022	2.42647	0.548497	7.14357	47300.5	10.7643	0	0	1	0.0114856	0.419702	0.860783
2015	143	410800	410000	0.554384	-0.396264	6.63988	5.459	1.69727	12.67	37.8842	2.63257	11.2738	7.03	0.094541	2.54591	0.532138	7.27181	49687.8	10.8135	0	0	1	0.0124011	0.404549	0.860175
2016	143	410800	410000	0.579116	-0.0345675	6.63988	5.9183	1.77805	12.67	32.716	2.5431	11.3234	7.19	0.0915547	2.62287	0.57009	7.45436	52713.8	10.8726	0	0	1	0.0129678	0.40527	0.898766
2017	143	410800	410000	0.62298	-0.304002	7.87929	6.3776	1.85279	12.67	27.5477	2.33841	11.3241	7.35	0.0885684	2.33841	0.608042	7.60868	56006.4	10.9332	0	0	1	0.0126844	0.393757	0.901228
2018	143	410800	410000	0.666843	-0.177804	8.17527	6.8369	1.92233	12.67	22.3795	2.32017	11.3556	7.51	0.0855821	2.32017	0.645995	7.74234	59125.9	10.9874	0	0	1	0.0128261	0.510487	0.972228
2011	144	410900	410000	0.318154	-1.1046	5.07517	2.5066	0.918927	8.21	12.9408	1.13019	9.66447	6.34	0.075191	1.13353	0.32938	6.93306	14871.4	9.60719	0	0	1	0.0104588	0.440824	0.954678
2012	144	410900	410000	0.321867	-0.914839	5.20401	2.7654	1.01719	8.56	23.4396	2.08231	10.3735	6.48	0.0747637	2.04125	0.319224	7.11279	16686	9.72233	0	0	1	0.0115286	0.427381	0.934991
2013	144	410900	410000	0.312481	-0.694839	5.11199	2.711	0.997318	9.48	16.3142	2.22052	10.5708	6.67	0.0753714	2.13535	0.347998	7.28683	18341.3	9.81691	0	0	1	0.0119466	0.349683	0.934843
2014	144	410900	410000	0.513042	-0.61894	5.62402	3.4895	1.24976	9.57	25.3212	2.50268	10.7938	7	0.0757079	2.38726	0.386923	7.37679	20083.7	9.90766	0	0	1	0.012129	0.359483	0.93226
2015	144	410900	410000	0.558621	-0.376487	5.55683	3.6842	1.30405	10.23	29.1861	2.78982	10.9603	7.03	0.0788834	2.69798	0.361288	7.50503	21097.3	9.9569	0	0	1	0.0128631	0.388482	0.927313
2016	144	410900	410000	0.622169	0.476398	5.78996	4.0059	1.38777	10.89	29.3009	2.81243	11.0557	7.19	0.0789972	2.90065	0.32561	7.68758	22382.2	10.016	0	0	1	0.0136177	0.406209	0.959288
2017	144	410900	410000	0.70095	-0.342293	7.02465	4.3276	1.46501	11.55	29.4157	2.6096	11.0705	7.35	0.079111	2.6096	0.289931	7.8419	23780.2	10.0766	0	0	1	0.0132404	0.421423	0.960402
2018	144	410900	410000	0.779731	-0.276531	7.23993	4.6493	1.53672	12.21	29.5305	2.58422	11.1033	7.51	0.0792248	2.58422	0.254252	7.97555	25104.8	10.1308	0	0	1	0.0134291	0.48136	0.986865
2011	145	411000	410000	0.31413	-0.958547	5.29832	3.6924	1.30628	13.29	20.5285	1.45525	10.4885	6.34	0.0789661	1.45955	0.493439	7.2946	17043.6	9.74353	0	0	1	0.010506	0.503509	0.934061
2012	145	411000	410000	0.337511	-0.773081	5.52146	3.9947	1.38497	14.34	40.7775	1.65016	10.6914	6.48	0.0788279	1.61762	0.506566	7.47433	19123.2	9.85866	0	0	1	0.0118809	0.499849	0.932387
2013	145	411000	410000	0.348945	-0.631715	6.08677	3.7626	1.32511	14.48	24.977	1.82177	10.8802	6.67	0.0791491	1.7519	0.53565	7.64838	21020.3	9.95324	0	0	1	0.0128345	0.396876	0.930912
2014	145	411000	410000	0.500165	-0.622898	6.68085	4.8471	1.57838	15.01	33.9566	1.84277	10.9975	7	0.078753	1.75779	0.566175	7.73834	23017.2	10.044	0	0	1	0.0129332	0.41073	0.932712
2015	145	411000	410000	0.562542	-0.466949	7.1107	5.0162	1.61267	15.13	41.162	2.01966	11.1286	7.03	0.0809119	1.95317	0.555184	7.86658	24178.9	10.0932	0	0	1	0.0142326	0.422636	0.917501
2016	145	411000	410000	0.583985	-0.292902	7.38129	5.4522	1.69602	15.25	41.3854	1.94878	11.1837	7.19	0.0812963	2.00991	0.497582	8.04913	25651.5	10.1524	0	0	1	0.0145588	0.404546	0.926639
2017	145	411000	410000	0.612283	-0.180728	8.43251	5.8882	1.77295	15.37	41.6087	1.78687	11.199	7.35	0.0816807	1.78687	0.439981	8.20345	27253.7	10.2129	0	0	1	0.0143957	0.410832	0.95701
2018	145	411000	410000	0.640582	-0.0654786	8.76312	6.3242	1.84438	15.49	41.8321	1.72609	11.2368	7.51	0.0820652	1.72609	0.38238	8.3371	28771.7	10.2671	0	0	1	0.0144772	0.432252	0.986542
2011	146	411100	410000	0.263668	-1.18836	4.5326	2.9487	1.08136	5.4	12.5146	3.66601	10.6641	6.34	0.0818393	3.67683	0.385111	7.65259	5862.59	8.67635	0	0	1	0.0103077	0.445484	0.962093
2012	146	411100	410000	0.280625	-1.11615	4.45435	3.1211	1.13819	5.64	26.1893	5.01434	11.036	6.48	0.081703	4.91546	0.372498	7.83232	6577.94	8.79148	0	0	1	0.0113492	0.415677	0.963909
2013	146	411100	410000	0.290855	-0.947287	4.77912	3.1443	1.14559	5.77	14.838	5.26249	11.162	6.67	0.0836522	5.06066	0.426606	8.00637	7230.48	8.88606	0	0	1	0.0119704	0.379768	0.966657
2014	146	411100	410000	0.387694	-0.970409	5.17048	3.6671	1.2994	6.04	19.5325	5.39862	11.2759	7	0.0826037	5.14965	0.462452	8.09633	7917.38	8.97682	0	0	1	0.012472	0.384581	0.970563
2015	146	411100	410000	0.418627	-1.13625	5.2933	3.7987	1.33466	7.31	23.4605	5.55066	11.3571	7.03	0.0845411	5.36793	0.416611	8.22457	8316.98	9.02605	0	0	1	0.0136002	0.373671	0.97831
2016	146	411100	410000	0.434964	-1.12191	5.4999	4.1138	1.41435	7.91333	22.6256	5.35902	11.4079	7.19	0.0852892	5.52711	0.423692	8.40712	8823.49	9.08517	0	0	1	0.0154657	0.387136	0.981187
2017	146	411100	410000	0.476825	-1.05631	7.14677	4.4289	1.48815	8.51667	21.7908	4.07912	11.209	7.35	0.0860373	4.07912	0.430773	8.56144	9374.62	9.14576	0	0	1	0.0145329	0.367691	0.977146
2018	146	411100	410000	0.518685	-1.01602	7.14677	4.744	1.55688	9.12	20.9559	4.36664	11.3368	7.51	0.0867854	4.36664	0.437854	8.69509	9896.78	9.19997	0	0	1	0.0149993	0.367691	0.992184
2011	147	411200	410000	0.338759	-1.09716	4.27667	4.6049	1.52712	9.68	20.373	3.94663	11.0533	6.34	0.0817974	3.95827	0.485655	7.37684	3928.21	8.27594	0	0	1	0.010373	0.439925	0.868863
2012	147	411200	410000	0.352699	-1.05809	4.35671	5.0408	1.61756	9.66	32.7674	4.26576	11.2209	6.48	0.0819608	4.18164	0.500389	7.55657	4407.53	8.39107	0	0	1	0.0114645	0.466794	0.871829
2013	147	411200	410000	0.390592	-0.555	4.85203	5.2515	1.65851	10.55	23.3341	4.69227	11.372	6.67	0.0826318	4.5123	0.530847	7.73062	4844.76	8.48565	0	0	1	0.0124504	0.47082	0.862026
2014	147	411200	410000	0.455854	-0.392058	4.92725	5.5259	1.70945	10.5	26.5089	4.9689	11.4688	7	0.0822277	4.73974	0.558144	7.82057	5305.01	8.57641	0	0	1	0.012333	0.46726	0.867769
2015	147	411200	410000	0.556033	-0.332684	4.85203	5.5681	1.71705	11.4	33.5356	5.18978	11.5211	7.03	0.0840199	5.01894	0.543529	7.94881	5572.76	8.62565	0	0	1	0.0136635	0.488514	0.886093
2016	147	411200	410000	0.605417	-0.312764	4.87774	5.8894	1.77315	11.6667	38.1306	5.16302	11.574	7.19	0.083953	5.32497	0.535942	8.13137	5912.15	8.68477	0	0	1	0.0139106	0.474388	0.902642
2017	147	411200	410000	0.639977	-0.640979	6.18415	6.2107	1.82627	11.9333	42.7256	4.80106	11.589	7.35	0.0838862	4.80106	0.528356	8.28568	6281.44	8.74535	0	0	1	0.013787	0.487506	0.96928
2018	147	411200	410000	0.674537	-0.597966	6.53669	6.532	1.87671	12.2	47.3206	4.69635	11.6212	7.51	0.0838193	4.69635	0.520769	8.41934	6631.31	8.79956	0	0	1	0.0138488	0.526644	0.991082
2011	148	411300	410000	0.530955	-0.564825	5.80513	2.159	0.769645	5.97	14.7362	1.13947	10.5705	6.34	0.0752527	1.14283	0.281276	8.18408	28544.7	10.2592	0	0	1	0.0124781	0.498281	0.894301
2012	148	411300	410000	0.570169	-0.347284	5.8522	2.3086	0.836641	9.77	27.8119	1.14734	10.6383	6.48	0.0748788	1.12471	0.268141	8.36381	32027.7	10.3744	0	0	1	0.0137479	0.515279	0.902609
2013	148	411300	410000	0.620158	-0.0689965	6.20658	2.1343	0.758139	10.26	17.3048	1.2984	10.8275	6.67	0.0751348	1.2486	0.288652	8.53785	35204.9	10.4689	0	0	1	0.0152164	0.514708	0.905208
2014	148	411300	410000	0.773763	0.106619	6.27099	2.6651	0.980242	10.8	19.7716	1.51985	11.0532	7	0.0752515	1.44976	0.312442	8.62781	38549.3	10.5597	0	0	1	0.0161061	0.518472	0.900116
2015	148	411300	410000	0.864211	0.299628	6.6733	2.8653	1.05267	11.63	23.2015	1.39411	11.0359	7.03	0.0782499	1.34822	0.304521	8.75605	40495	10.6089	0	0	1	0.0167275	0.539975	0.913081
2016	148	411300	410000	0.905251	0.612276	6.80277	3.101	1.13172	12.2667	24.1579	1.3484	11.0855	7.19	0.0786039	1.3907	0.304433	8.9386	42961.2	10.6681	0	0	1	0.0171422	0.539966	0.949466
2017	148	411300	410000	0.983936	0.759292	8.0427	3.3367	1.20498	12.9033	25.1144	1.16077	11.007	7.35	0.0789578	1.16077	0.304345	9.09292	45644.6	10.7286	0	0	1	0.0169349	0.581091	0.958722
2018	148	411300	410000	1.06262	2.94625	8.45808	3.5724	1.27324	13.54	26.0709	1.1314	11.0455	7.51	0.0793117	1.1314	0.304257	9.22658	48187	10.7828	0	0	1	0.0170385	0.62308	0.98531
2011	149	411400	410000	0.591472	-0.615861	4.55388	1.7779	0.575433	4.04	13.1397	0.827118	9.72937	6.34	0.0780923	0.829558	0.246441	7.77015	9543.85	9.16365	0	0	1	0.012888	0.667778	0.928464
2012	149	411400	410000	0.644278	-0.467013	4.91265	1.9029	0.643379	4.9	27.1172	1.13362	10.1103	6.48	0.0788837	1.11127	0.245154	7.94988	10708.4	9.27878	0	0	1	0.0147055	0.642436	0.910256
2013	149	411400	410000	0.659688	-0.211137	5.15329	1.6312	0.489316	4.84	15.8651	1.15757	10.2273	6.67	0.0801455	1.11317	0.272644	8.12393	11770.7	9.37337	0	0	1	0.0155538	0.539362	0.907466
2014	149	411400	410000	0.798523	-0.128877	5.36598	2.3359	0.848397	5.09	18.64	1.17208	10.3384	7	0.0802351	1.11803	0.286133	8.21388	12888.9	9.46412	0	0	1	0.0162995	0.50451	0.933137
2015	149	411400	410000	0.89519	0.137729	5.20401	2.494	0.913888	5.19	21.1316	1.18504	10.4147	7.03	0.0834527	1.14603	0.290049	8.34212	13539.4	9.51336	0	0	1	0.0171939	0.506001	0.933457
2016	149	411400	410000	0.945678	0.293457	5.29163	2.7332	1.00547	5.39	19.1707	1.17358	10.4982	7.19	0.0832354	1.21039	0.277995	8.52468	14364	9.57248	0	0	1	0.0179763	0.527254	0.919827
2017	149	411400	410000	0.989046	0.454246	7.44308	2.9724	1.08937	5.59	17.2097	1.06748	10.5021	7.35	0.0830181	1.06748	0.265942	8.67899	15261.2	9.63307	0	0	1	0.0175851	0.530079	0.944009
2018	149	411400	410000	1.03241	0.594476	7.77359	3.2116	1.16677	5.79	15.2488	1.03712	10.5577	7.51	0.0828009	1.03712	0.253888	8.81265	16111.2	9.68727	0	0	1	0.0177807	0.560779	0.979667
2011	150	411500	410000	0.771559	-0.740811	4.34381	2.0603	0.722852	5.48	13.9299	1.46821	10.2637	6.34	0.0784095	1.47254	0.198975	8.29223	12726.7	9.45145	0	0	1	0.0150931	0.661798	0.949547
2012	150	411500	410000	0.826326	-0.626139	4.97673	2.2347	0.804107	5.56	26.0823	1.61129	10.462	6.48	0.0774505	1.57951	0.200132	8.47196	14279.6	9.56659	0	0	1	0.0148659	0.664504	0.957599
2013	150	411500	410000	0.816316	-0.518965	4.94876	1.8386	0.609004	2.75	15.3604	1.72029	10.6511	6.67	0.0810673	1.65431	0.222817	8.646	15696.1	9.66117	0	0	1	0.0173262	0.560429	0.956623
2014	150	411500	410000	0.804766	-0.470621	5.03695	2.749	1.01124	5.79	16.822	1.7525	10.7752	7	0.0819297	1.67168	0.22971	8.73596	17187.3	9.75192	0	0	1	0.0182247	0.561892	0.956166
2015	150	411500	410000	0.887257	-0.384023	5.17615	3.0157	1.10383	5.81	21.5175	1.60878	10.7559	7.03	0.0831433	1.55582	0.242874	8.8642	18054.7	9.80116	0	0	1	0.019525	0.555734	0.964208
2016	150	411500	410000	0.974968	0.282616	5.26442	3.1733	1.15477	7.84333	22.2982	1.65646	10.8669	7.19	0.0835185	1.70841	0.233791	9.04675	19154.3	9.86028	0	0	1	0.0202916	0.557897	0.971066
2017	150	411500	410000	1.06902	0.0178845	7.18917	3.3309	1.20324	9.87667	23.079	1.56807	10.8862	7.35	0.0838937	1.56807	0.224708	9.20107	20350.7	9.92087	0	0	1	0.0199083	0.561747	0.973099
2018	150	411500	410000	1.16308	0.0550261	7.47022	3.4885	1.24947	11.91	23.8597	1.49468	10.9227	7.51	0.0842688	1.49468	0.215625	9.33473	21484.2	9.97507	0	0	1	0.0201	0.607502	0.995054
2011	151	411600	410000	0.556512	-0.774223	4.20469	1.5734	0.453239	10.65	11.2993	1.32608	10.2744	6.34	0.0747735	1.32999	0.199003	7.81275	8903.63	9.09421	0	0	1	0.0121162	0.698785	0.943646
2012	151	411600	410000	0.544022	-0.610317	4.79579	1.7734	0.572899	11.22	21.8955	1.48621	10.5007	6.48	0.0752535	1.4569	0.185854	7.99248	9990.06	9.20935	0	0	1	0.0129671	0.68729	0.923254
2013	151	411600	410000	0.504708	-0.31619	4.72739	1.5832	0.459448	13.36	13.2784	1.59114	10.6974	6.67	0.0759969	1.53011	0.214686	8.16652	10981.1	9.30393	0	0	1	0.0131758	0.51322	0.922994
2014	151	411600	410000	0.493401	-0.250892	4.94876	2.2651	0.817619	12.95	14.885	1.4512	10.712	7	0.0775689	1.38428	0.237766	8.25648	12024.3	9.39468	0	0	1	0.0135514	0.493544	0.907535
2015	151	411600	410000	0.704486	0.0051483	5.20949	2.3728	0.864071	13.66	20.861	1.51168	10.8006	7.03	0.0817914	1.46191	0.231516	8.38472	12631.2	9.44392	0	0	1	0.0144896	0.498969	0.916835
2016	151	411600	410000	0.736453	0.157309	5.37373	2.5682	0.943205	13.6233	21.1133	1.4698	10.8526	7.19	0.0814944	1.5159	0.218411	8.56727	13400.4	9.50304	0	0	1	0.0148999	0.500515	0.958771
2017	151	411600	410000	0.791116	0.370036	7.12609	2.7636	1.01653	13.5867	21.3655	1.40223	10.8885	7.35	0.0811974	1.40223	0.205306	8.72159	14237.4	9.56363	0	0	1	0.0146948	0.514278	0.972788
2018	151	411600	410000	0.845779	0.618395	7.42476	2.959	1.08485	13.55	21.6178	1.34666	10.9365	7.51	0.0809004	1.34666	0.1922	8.85525	15030.5	9.61783	0	0	1	0.0147973	0.564607	0.993291
2011	152	411700	410000	0.706739	-0.902621	4.64439	1.7396	0.553655	10.39	13.2208	1.14353	10.0035	6.34	0.0751821	1.1469	0.221547	8.20686	5492.17	8.61108	0	0	1	0.0137734	0.632731	0.94124
2012	152	411700	410000	0.713218	-0.7694	4.46591	1.9592	0.672536	12.52	25.9902	1.26686	10.2043	6.48	0.0755669	1.24187	0.219026	8.38659	6162.33	8.72621	0	0	1	0.015095	0.596559	0.933308
2013	152	411700	410000	0.701165	-0.428646	4.85203	1.721	0.542906	12.97	15.4001	1.3193	10.3606	6.67	0.0763853	1.2687	0.233755	8.56064	6773.64	8.82079	0	0	1	0.0160031	0.496928	0.930748
2014	152	411700	410000	0.851646	-0.350825	4.91265	2.4461	0.894495	13.01	17.428	1.34763	10.4742	7	0.076664	1.28548	0.246339	8.6506	7417.14	8.91155	0	0	1	0.0172781	0.494354	0.924671
2015	152	411700	410000	0.939371	-0.265056	5.44242	2.7001	0.993289	13.26	20.4217	1.31609	10.5168	7.03	0.0802784	1.27276	0.250125	8.77884	7791.49	8.96079	0	0	1	0.0185388	0.506901	0.932637
2016	152	411700	410000	1.0158	0.114957	5.59099	2.8305	1.04045	13.37	21.9575	1.26904	10.5682	7.19	0.0792451	1.30885	0.254542	8.96139	8266	9.01991	0	0	1	0.0190266	0.500256	0.949879
2017	152	411700	410000	1.06539	0.225846	7.22621	2.9609	1.08549	13.48	23.4934	1.18224	10.5949	7.35	0.0782118	1.18224	0.25896	9.11571	8782.31	9.0805	0	0	1	0.0187827	0.543884	0.971124
2018	152	411700	410000	1.11498	0.589492	7.78114	3.0913	1.12859	13.59	25.0292	1.14684	10.6504	7.51	0.0771784	1.14684	0.263377	9.24936	9271.48	9.1347	0	0	1	0.0189047	0.591042	0.99047
2011	153	420100	420000	1.01704	1.96023	8.644	6.8315	1.92154	15	36.6127	3.58099	12.8374	5.83	0.124185	3.59155	0.880029	7.08654	391074	12.8767	0	0	1	0.0320563	0.47732	0.801717
2012	153	420100	420000	0.990486	2.8876	8.91651	7.9482	2.07295	17.6	58.7978	3.57591	13.0045	6.32	0.125219	3.50539	0.935675	7.26627	438793	12.9918	0	0	1	0.0308695	0.995711	0.791515
2013	153	420100	420000	0.982499	3.29323	9.0902	11.0113	2.39892	16.3	45.0487	3.73547	13.1712	6.71	0.125417	3.5922	1.54126	7.44032	482322	13.0864	0	0	1	0.0306251	0.482925	0.820784
2014	153	420100	420000	1.03093	3.37684	9.30055	9.8	2.28238	17.25	50.34	3.96434	13.3372	7.28	0.124679	3.78151	0.936956	7.53027	528142	13.1771	0	0	1	0.0305201	0.484396	0.815981
2015	153	420100	420000	1.1169	3.69982	9.54674	10.4132	2.34307	18.2	66.5788	4.33622	13.5067	7.3	0.12996	4.19348	0.930932	7.65852	554798	13.2264	0	0	1	0.0334956	0.493268	0.820704
2016	153	420100	420000	1.20419	3.82075	9.70512	11.1469	2.41116	19.15	58.4978	4.60732	13.6556	7.59	0.121877	4.75184	0.867131	7.84107	588586	13.2855	0	0	1	0.0345676	0.504571	0.842737
2017	153	420100	420000	1.23769	4.11475	10.1475	11.8806	2.47491	20.1	50.4168	4.6327	13.7796	7.88	0.113793	4.6327	0.80333	7.99538	625350	13.3461	0	0	1	0.0340316	0.526675	0.828528
2018	153	420100	420000	1.27118	4.15265	10.3858	12.6143	2.53483	21.05	42.3359	4.73951	13.9041	8.17	0.10571	4.73951	0.739529	8.12904	660182	13.4003	0	0	1	0.0342996	0.568502	0.944881
2011	154	420200	420000	0.484047	-1.13958	5.47646	3.8074	1.33695	17.54	26.3973	2.26759	10.3922	5.83	0.0836764	2.27428	0.421031	6.85257	45094.4	10.7165	0	0	1	0.0149589	0.33428	0.885578
2012	154	420200	420000	0.480794	-0.997559	6.56948	4.2703	1.45168	19.18	49.0663	2.61547	10.652	6.32	0.085525	2.56389	0.468887	7.0323	50596.8	10.8316	0	0	1	0.0155671	0.319103	0.901588
2013	154	420200	420000	0.497223	-0.827055	6.75693	4.3589	1.47222	22.69	29.3362	2.76315	10.7996	6.71	0.0825088	2.65717	0.521825	7.20634	55616	10.9262	0	0	1	0.0164291	0.355109	0.893663
2014	154	420200	420000	0.539161	-0.809121	6.72503	4.9796	1.60535	18.48	31.6095	2.90671	10.9151	7.28	0.0836313	2.77266	0.534744	7.2963	60899.6	11.017	0	0	1	0.0171061	0.369793	0.895803
2015	154	420200	420000	0.646676	-0.706051	7.03439	5.0053	1.6105	19.26	40.6216	0.665605	9.44881	7.3	0.0861374	0.643694	0.445522	7.42454	63973.2	11.0662	0	0	1	0.0184714	0.383956	0.906036
2016	154	420200	420000	0.651466	-0.685981	7.10469	5.3033	1.66833	16.7133	38.096	0.720187	9.58878	7.59	0.0853185	0.742777	0.473959	7.60709	67869.3	11.1253	0	0	1	0.0195703	0.401325	0.886319
2017	154	420200	420000	0.628072	-0.618652	7.25064	5.6013	1.723	14.1667	35.5704	0.687357	9.66713	7.88	0.0844997	0.687357	0.502395	7.76141	72108.6	11.1859	0	0	1	0.0190208	0.397162	0.926503
2018	154	420200	420000	0.604679	-0.405178	7.90175	5.8993	1.77483	11.62	33.0448	0.736166	9.80615	8.17	0.0836808	0.736166	0.530831	7.89506	76124.9	11.2401	0	0	1	0.0192956	0.408898	0.979116
2011	155	420300	420000	0.669367	-1.06602	4.92725	2.5427	0.933227	14.41	13.7103	0.811383	9.28033	5.83	0.086437	0.813777	0.360399	7.83945	19764.5	9.89164	0	0	1	0.0175203	0.461699	0.970387
2012	155	420300	420000	0.702144	-0.854505	5.05625	2.8471	1.0463	15.72	13.3425	0.886875	9.48501	6.32	0.0861053	0.869385	0.370284	8.01918	22176.2	10.0068	0	0	1	0.0189087	0.46841	0.972018
2013	155	420300	420000	0.713947	-0.64656	6.02587	3.1141	1.13594	16.76	13.6882	0.930608	9.65599	6.71	0.0861266	0.894916	0.317715	8.19323	24376.1	10.1014	0	0	1	0.020064	0.468473	0.970189
2014	155	420300	420000	0.720331	-0.635251	6.20456	3.5604	1.26987	8.75	14.4954	0.967861	9.80073	7.28	0.0859665	0.923225	0.332214	8.28318	26691.8	10.1921	0	0	1	0.0211024	0.485897	0.970538
2015	155	420300	420000	0.79624	-0.565808	6.56386	3.8431	1.34628	7.79	17.5458	1.17915	10.0777	7.3	0.0873126	1.14034	0.30354	8.41143	28039	10.2414	0	0	1	0.022019	0.498986	0.971138
2016	155	420300	420000	0.842315	-0.488437	6.72663	4.2083	1.43706	2.13	16.9485	1.25055	10.2311	7.59	0.0873357	1.28978	0.31087	8.59398	29746.6	10.3005	0	0	1	0.0221544	0.510773	0.963428
2017	155	420300	420000	0.863449	-0.398075	7.39265	4.5735	1.52028	2.13	16.3512	1.20659	10.3282	7.88	0.0873588	1.20659	0.3182	8.7483	31604.6	10.3611	0	0	1	0.0220867	0.516129	0.984077
2018	155	420300	420000	0.884584	-0.240755	7.56528	4.9387	1.5971	2.13	15.754	1.21809	10.406	8.17	0.0873819	1.21809	0.325529	8.88195	33365	10.4153	0	0	1	0.0221205	0.521002	0.995973
2011	156	420500	420000	0.466865	-0.798838	6.01616	5.2673	1.66152	11.78	22.2578	0.557151	9.82661	5.83	0.0927898	0.558795	0.478726	6.92169	19764.5	9.89164	0	0	1	0.01375	0.413924	0.850586
2012	156	420500	420000	0.457138	-0.663326	6.79906	6.1517	1.81673	13.07	16.5041	0.587198	10.0378	6.32	0.0926157	0.575618	0.51834	7.10142	22176.2	10.0068	0	0	1	0.0137554	0.597686	0.82025
2013	156	420500	420000	0.465391	-0.431283	7.02019	7.0452	1.95235	13.87	21.5359	0.617064	10.2037	6.71	0.0938189	0.593397	0.57172	7.27547	24376.1	10.1014	0	0	1	0.0145312	0.430386	0.836665
2014	156	420500	420000	0.496881	-0.40648	7.37713	7.6369	2.03299	14.68	23.895	0.640482	10.3466	7.28	0.0932717	0.610944	0.613159	7.36543	26691.8	10.1921	0	0	1	0.0145289	0.440077	0.862849
2015	156	420500	420000	0.517465	-0.311801	7.42536	8.236	2.10851	15.62	31.1581	0.67448	10.4759	7.3	0.0934888	0.652277	0.63085	7.49367	28039	10.2414	0	0	1	0.014641	0.444237	0.800698
2016	156	420500	420000	0.559497	-0.0308666	7.613	8.9978	2.19698	16.4733	28.4549	0.679685	10.5751	7.59	0.0934992	0.701004	0.564015	7.67622	29746.6	10.3005	0	0	1	0.0147827	0.442839	0.881125
2017	156	420500	420000	0.642215	-0.133274	8.3596	9.7596	2.27825	17.3267	25.7517	0.42799	10.1517	7.88	0.0935096	0.42799	0.497181	7.83054	31604.6	10.3611	0	0	1	0.0147119	0.456676	0.900253
2018	156	420500	420000	0.724933	0.0543755	8.80418	10.5214	2.35341	18.18	23.0484	0.438864	10.229	8.17	0.0935199	0.438864	0.430346	7.96419	33365	10.4153	0	0	1	0.0147473	0.466971	0.966626
2011	157	420600	420000	0.512439	-0.807922	5.9428	3.8671	1.3525	6.65	25.3423	0.94506	10.3511	5.83	0.0927898	0.558795	0.478726	6.92169	11546.8	9.35417	0	0	1	0.01375	#N/A	0.919979
2012	157	420600	420000	0.501752	-0.60202	4.93447	4.5167	1.50778	6.15	22.5618	1.12581	10.686	6.32	0.0926157	0.575618	0.51834	7.10142	12955.8	9.4693	0	0	1	0.0137554	0.450177	0.910281
2013	157	420600	420000	0.506462	-0.396275	4.99721	4.7294	1.5538	7.63	23.1311	1.23	10.892	6.71	0.0938189	0.593397	0.57172	7.27547	14241	9.56388	0	0	1	0.0145312	0.415499	0.906794
2014	157	420600	420000	0.511531	-0.42512	5.88053	5.5924	1.72141	8.83	25.4685	1.17195	10.9499	7.28	0.0932717	0.610944	0.613159	7.36543	15593.9	9.65463	0	0	1	0.0145289	0.376207	0.910312
2015	157	420600	420000	0.549595	-0.10513	5.66988	6.0319	1.79706	7.59	25.6349	1.38583	11.1952	7.3	0.0934888	0.652277	0.63085	7.49367	16380.9	9.70387	0	0	1	0.014641	0.473166	0.909757
2016	157	420600	420000	0.594585	0.0308473	6.00963	6.5663	1.88195	7.97667	25.8673	1.43679	11.3197	7.59	0.0934992	0.701004	0.564015	7.67622	17378.6	9.76299	0	0	1	0.0147827	0.465835	0.889089
2017	157	420600	420000	0.67528	0.170614	7.86404	7.1007	1.96019	8.36333	26.0996	1.45058	11.4247	7.88	0.0935096	1.45058	0.497181	7.83054	18464.1	9.82358	0	0	1	0.0147119	0.477624	0.934627
2018	157	420600	420000	0.755974	0.353385	8.32845	7.6351	2.03276	8.75	26.332	1.31518	11.3853	8.17	0.0935199	1.31518	0.430346	7.96419	19492.5	9.87778	0	0	1	0.0147473	0.457475	0.979893
2011	158	420700	420000	0.483232	-1.41646	3.91202	4.6756	1.54236	8.37	23.1107	1.81043	9.53242	5.83	0.0818244	1.81577	0.464149	6.91674	88245.2	11.3879	0	0	1	0.00955817	0.319115	0.950944
2012	158	420700	420000	0.459937	-1.29357	4.85981	5.3192	1.67132	9.5	34.383	1.89043	9.70808	6.32	0.0846259	1.85315	0.526714	7.09647	99012.9	11.503	0	0	1	0.0102203	0.328172	0.961689
2013	158	420700	420000	0.472834	-1.12299	5.56834	5.7358	1.74673	9.78	24.9799	1.65353	9.69277	6.71	0.085325	1.59011	0.542465	7.27051	108835	11.5976	0	0	1	0.0106002	0.348894	0.953152
2014	158	420700	420000	0.487015	-1.17256	5.97126	6.4851	1.86951	10.59	29.8333	1.97841	9.95674	7.28	0.0856071	1.88717	0.56525	7.36047	119174	11.6883	0	0	1	0.0109622	0.319266	0.942628
2015	158	420700	420000	0.527735	-1.06738	6.33505	6.8921	1.93038	4.62	36.3055	2.15693	10.1044	7.3	0.0875643	2.08592	0.555806	7.48871	125189	11.7376	0	0	1	0.0116008	0.334603	0.952338
2016	158	420700	420000	0.61208	-0.9802	6.56244	7.4983	2.01468	3.17	36.0727	2.18646	10.2068	7.59	0.0877842	2.25504	0.528069	7.67126	132814	11.7967	0	0	1	0.0121959	0.33375	0.957581
2017	158	420700	420000	0.675977	-0.951129	6.04263	8.1045	2.09242	1.72	35.8399	2.07975	10.2838	7.88	0.0880042	2.07975	0.500332	7.82558	141109	11.8573	0	0	1	0.0118983	0.330997	0.967983
2018	158	420700	420000	0.739873	-0.924878	6.35611	8.7107	2.16455	0.27	35.6071	0.247081	8.25764	8.17	0.0882241	0.247081	0.472595	7.95924	148969	11.9115	0	0	1	0.0120471	0.345123	0.98878
2011	159	420900	420000	0.681943	-1.0156	5.23111	1.988	0.687129	6.23	11.5573	1.3472	9.90569	5.83	0.0764501	1.35118	0.45184	7.34797	13787.6	9.53152	0	0	1	0.0149345	0.409452	0.936647
2012	159	420900	420000	0.665064	-0.818028	5.56834	2.0934	0.73879	7.32	17.8001	1.3853	10.0763	6.32	0.0807874	1.35798	0.344427	7.5277	15470	9.64666	0	0	1	0.0156798	0.403299	0.93047
2013	159	420900	420000	0.653229	-0.620599	5.88888	2.3509	0.854798	7.48	12.5996	1.75298	10.426	6.71	0.0838253	1.68575	0.390744	7.70174	17004.6	9.74124	0	0	1	0.0166532	0.391894	0.929933
2014	159	420900	420000	0.659666	-0.718059	6.14847	2.7891	1.02572	9.58	13.385	1.47656	10.3437	7.28	0.0835691	1.40847	0.423873	7.7917	18620	9.83199	0	0	1	0.0177093	0.406135	0.930069
2015	159	420900	420000	0.697089	-0.561122	6.66823	2.9924	1.09608	11.92	16.9748	1.52475	10.4487	7.3	0.0861566	1.47456	0.4228	7.91994	19559.8	9.88123	0	0	1	0.019022	0.423319	0.93725
2016	159	420900	420000	0.71232	-0.418131	6.87178	3.2236	1.1705	14.1	15.1007	1.52225	10.5259	7.59	0.0853747	1.57	0.363901	8.10249	20751	9.94035	0	0	1	0.0196755	0.431961	0.916922
2017	159	420900	420000	0.734337	-0.38278	7.69439	3.4548	1.23976	16.28	13.2265	1.16492	10.3582	7.88	0.0845928	1.16492	0.305002	8.25681	22047.2	10.0009	0	0	1	0.0193487	0.4404	0.939218
2018	159	420900	420000	0.756355	-0.271852	8.06275	3.686	1.30454	18.46	11.3524	1.17761	10.4625	8.17	0.0838108	1.17761	0.246103	8.39046	23275.2	10.0551	0	0	1	0.0195121	0.452296	0.979122
2011	160	421000	420000	0.733209	-0.773374	4.96981	1.8288	0.60366	8.2	17.0962	0.458655	8.91315	5.83	0.0903175	0.460008	0.224802	7.01708	8135.37	9.00398	0	0	1	0.016956	0.559268	0.889487
2012	160	421000	420000	0.728542	-0.535693	5.15329	2.0912	0.737738	7.66	33.075	0.485684	9.1072	6.32	0.0918491	0.476106	0.250241	7.19681	9128.05	9.11911	0	0	1	0.017603	0.54186	0.896141
2013	160	421000	420000	0.703986	-0.341079	5.56834	2.0196	0.702899	7.96	19.9668	0.522174	9.28952	6.71	0.0918863	0.502146	0.281147	7.37086	10033.6	9.21369	0	0	1	0.0190354	0.505532	0.896654
2014	160	421000	420000	0.718519	-0.346744	5.56834	2.5774	0.946781	8.92	21.6632	0.530689	9.40919	7.28	0.0926843	0.506215	0.319109	7.46081	10986.7	9.30445	0	0	1	0.0197335	0.505576	0.893049
2015	160	421000	420000	0.78032	-0.118472	6.19441	2.7875	1.02515	10.36	27.2406	0.53832	9.49514	7.3	0.0917007	0.520599	0.401762	7.58906	11541.3	9.35368	0	0	1	0.0207777	0.520337	0.883217
2016	160	421000	420000	0.825088	-0.0184353	6.33859	3.0305	1.10873	11.48	26.5683	0.535563	9.5722	7.59	0.0911851	0.552362	0.300097	7.77161	12244.1	9.4128	0	0	1	0.0215969	0.539255	0.937808
2017	160	421000	420000	0.835762	-0.0408532	7.60788	3.2735	1.18586	12.6	25.896	0.0997738	7.99901	7.88	0.0906695	0.0997738	0.198433	7.92593	13008.9	9.47339	0	0	1	0.0211873	0.552766	0.936633
2018	160	421000	420000	0.846436	0.172017	8.06054	3.5165	1.25747	13.72	25.2236	0.0897254	7.97281	8.17	0.0901538	0.0897254	0.0967679	8.05958	13733.5	9.5276	0	0	1	0.0213921	0.597238	0.977553
2011	161	421100	420000	0.855895	-0.943055	4.54329	1.6908	0.525202	21.42	16.5038	0.14222	7.74414	5.83	0.0813631	0.142639	0.230931	6.9306	8135.37	9.00398	0	0	1	0.015637	0.576976	0.96676
2012	161	421100	420000	0.850141	-0.748489	5.32788	1.922	0.653366	21.79	36.3905	0.196945	8.20193	6.32	0.0834473	0.193061	0.231354	7.11033	9128.05	9.11911	0	0	1	0.0166545	0.598236	0.963492
2013	161	421100	420000	0.871933	-0.558115	5.76519	1.7767	0.574758	22.48	20.5857	0.326168	8.81715	6.71	0.0816229	0.313658	0.265859	7.28438	10033.6	9.21369	0	0	1	0.0178128	0.496626	0.965797
2014	161	421100	420000	0.880259	-0.47246	5.98141	2.3128	0.838459	27.78	20.4907	0.383536	9.06993	7.28	0.079057	0.365848	0.278061	7.37434	10986.7	9.30445	0	0	1	0.0192246	0.383491	0.958474
2015	161	421100	420000	0.956052	-0.293652	6.18621	2.5262	0.926716	28	26.3275	0.419692	9.24542	7.3	0.0821896	0.405876	0.279655	7.50258	11541.3	9.35368	0	0	1	0.0208602	0.382269	0.962754
2016	161	421100	420000	1.03484	-0.189703	6.34095	2.7373	1.00697	31.6067	26.2176	0.482393	9.46731	7.59	0.0824834	0.497524	0.264118	7.68513	12244.1	9.4128	0	0	1	0.0222551	0.38227	0.964539
2017	161	421100	420000	1.01448	-0.0985887	7.31055	2.9484	1.08126	35.2133	26.1077	0.138226	8.32482	7.88	0.0827773	0.138226	0.248581	7.83945	13008.9	9.47339	0	0	1	0.0215576	0.40954	0.97315
2018	161	421100	420000	0.994129	0.0439806	7.66763	3.1595	1.15041	38.82	25.9978	0.169607	8.58672	8.17	0.0830711	0.169607	0.233044	7.9731	13733.5	9.5276	0	0	1	0.0219063	0.382833	0.991228
2011	162	421200	420000	0.724225	-1.139	4.15888	2.6448	0.972595	7.98	18.6482	1.68978	9.7473	5.83	0.0826516	1.69477	0.28942	6.86581	13330.3	9.49779	0	0	1	0.012417	0.575743	0.969059
2012	162	421200	420000	0.711656	-1.08087	5.0689	3.0791	1.12464	7.96	38.438	1.78934	9.95911	6.32	0.0832073	1.75406	0.319225	7.04554	14956.9	9.61293	0	0	1	0.0131567	0.56614	0.970037
2013	162	421200	420000	0.676355	-0.946009	5.35186	2.8974	1.06381	8.26	21.0242	1.82202	10.1135	6.71	0.0825828	1.75214	0.37471	7.21959	16440.6	9.70751	0	0	1	0.0139799	0.577919	0.96615
2014	162	421200	420000	0.662148	-0.829971	5.30827	3.877	1.35506	8.73	22.7697	0.392711	8.67931	7.28	0.0839806	0.3746	0.397336	7.30954	18002.5	9.79826	0	0	1	0.0147786	0.590354	0.964657
2015	162	421200	420000	0.701379	-0.738259	5.74939	4.1234	1.41668	9.01	28.5015	0.404755	8.77555	7.3	0.0851165	0.39143	0.419411	7.43779	18911.1	9.8475	0	0	1	0.0161582	0.590946	0.966779
2016	162	421200	420000	0.74979	-0.633594	5.84451	4.4027	1.48222	9.41667	28.3281	0.406769	8.85338	7.59	0.0849344	0.419528	0.385476	7.62034	20062.8	9.90662	0	0	1	0.0174003	0.6081	0.953237
2017	162	421200	420000	0.761637	-0.805002	7.23418	4.682	1.54373	9.82333	28.1547	0.165529	8.06275	7.88	0.0847522	0.165529	0.351542	7.77466	21315.9	9.96721	0	0	1	0.0167793	0.611753	0.974995
2018	162	421200	420000	0.773484	-0.514587	7.54221	4.9613	1.60167	10.23	27.9813	0.190541	8.30177	8.17	0.0845701	0.190541	0.317608	7.90831	22503.2	10.0214	0	0	1	0.0170898	0.783997	0.991441
2011	163	421300	420000	0.699553	-1.22588	4.02535	2.3914	0.871879	5.2	26.7533	0.772442	8.7344	5.83	0.0786879	0.774721	0.236045	8.23869	17793.5	9.78659	0	0	1	0.0139615	0.525144	0.987751
2012	163	421300	420000	0.674626	-1.12641	4.2485	2.7163	0.999271	9.17	53.2944	0.786842	8.88392	6.32	0.0805751	0.771325	0.268751	8.41842	19964.7	9.90172	0	0	1	0.014635	0.528116	0.986303
2013	163	421300	420000	0.677346	-0.860917	4.62497	2.5657	0.942231	9.38	27.6681	0.853621	9.07955	6.71	0.0794273	0.820881	0.296603	8.59247	21945.2	9.99631	0	0	1	0.0158371	0.521623	0.982317
2014	163	421300	420000	0.69253	-0.87853	4.59512	3.3156	1.19864	9.62	32.805	0.88644	9.20613	7.28	0.0783934	0.845559	0.353705	8.68242	24030	10.0871	0	0	1	0.017174	0.513388	0.979818
2015	163	421300	420000	0.735546	-0.870557	4.62497	3.59	1.27815	9.38	41.8343	0.934762	9.34119	7.3	0.0802044	0.90399	0.283075	8.81066	25242.9	10.1363	0	0	1	0.018159	0.519261	0.98493
2016	163	421300	420000	0.785928	-0.814482	4.61512	3.8801	1.35586	9.46	40.7119	0.97169	9.46172	7.59	0.0794858	1.00217	0.310448	8.99322	26780.2	10.1954	0	0	1	0.019121	0.518356	0.994756
2017	163	421300	420000	0.779991	-0.79458	6.35784	4.1702	1.42796	9.54	39.5894	0.969042	9.55251	7.88	0.0787673	0.969042	0.33782	9.14753	28452.9	10.256	0	0	1	0.01864	0.53283	0.996298
2018	163	421300	420000	0.774053	-0.728004	6.65415	4.4603	1.49522	9.62	38.467	0.969512	9.63056	8.17	0.0780487	0.969512	0.365193	9.28119	30037.7	10.3102	0	0	1	0.0188805	0.58376	0.998676
2011	164	430100	430000	0.705652	0.643631	8.41715	7.953	2.07355	14.35	35.2365	2.98104	12.4689	5.74	0.112517	2.98984	0.817418	7.01627	182527	12.1147	0	0	1	0.0264233	0.517759	0.959272
2012	164	430100	430000	0.705683	0.957764	8.58223	8.9903	2.19615	9.96	55.3011	2.99531	12.6037	5.73	0.112107	2.93624	0.785514	7.196	204799	12.2298	0	0	1	0.0265608	0.528539	0.960409
2013	164	430100	430000	0.737586	1.28982	8.66337	10.789	2.37853	10.01	42.4577	3.06142	12.7368	5.87	0.113196	2.944	0.764627	7.37005	225115	12.3244	0	0	1	0.0271507	0.526126	0.955889
2014	164	430100	430000	0.771402	1.32161	8.83215	10.7683	2.37661	14.44	47.7922	3.26666	12.8915	6.79	0.111304	3.11601	0.788649	7.46	246501	12.4151	0	0	1	0.0274217	0.519386	0.948909
2015	164	430100	430000	0.884918	1.55601	9.04676	11.5443	2.44619	14.43	67.3825	3.33402	12.9958	6.56	0.110796	3.22427	0.77724	7.58825	258942	12.4644	0	0	1	0.0309007	0.519013	0.947543
2016	164	430100	430000	0.991084	1.75653	9.18471	12.4122	2.51868	14.42	66.4992	3.31318	13.0844	6.76	0.110434	3.4171	0.714108	7.7708	274712	12.5235	0	0	1	0.0312855	0.556165	0.950151
2017	164	430100	430000	1.14194	2.25416	9.75092	13.2801	2.58627	14.41	65.6158	3.31168	13.1712	6.96	0.110072	3.31168	0.650975	7.92511	291871	12.5841	0	0	1	0.0310931	0.536549	0.943976
2018	164	430100	430000	1.2928	2.60491	9.96119	14.148	2.64957	14.4	64.7325	3.38286	13.2673	7.16	0.10971	3.38286	0.587842	8.05877	308128	12.6383	0	0	1	0.0311893	0.577652	0.98368
2011	165	430200	430000	0.513317	-0.921892	6.52503	4.0431	1.39701	18.4	29.2053	2.02307	10.8024	5.74	0.0899891	2.02904	0.569151	7.18439	59517.6	10.994	0	0	1	0.0129236	0.408756	0.744697
2012	165	430200	430000	0.521047	-0.695161	6.6896	4.5235	1.50929	14.79	48.279	2.12898	10.9721	5.73	0.090281	2.08699	0.588112	7.36412	66780	11.1092	0	0	1	0.0136331	0.412405	0.935191
2013	165	430200	430000	0.5324	-0.519478	7.01392	4.8736	1.58383	19.33	31.7391	2.28987	11.1464	5.87	0.090095	2.20205	0.572262	7.53816	73404.6	11.2037	0	0	1	0.0142742	0.431239	0.913278
2014	165	430200	430000	0.557731	-0.522868	7.30182	5.4741	1.70003	16.46	35.8329	2.45568	11.3194	6.79	0.0905861	2.34243	0.573177	7.62812	80378	11.2945	0	0	1	0.0146544	0.439898	0.930637
2015	165	430200	430000	0.61212	-0.344248	7.49332	5.8661	1.76919	22.03	43.5487	2.59726	11.4529	6.56	0.08906	2.51176	0.829559	7.75636	84434.8	11.3437	0	0	1	0.0142142	0.443386	0.795344
2016	165	430200	430000	0.738014	-0.289666	7.67214	6.2081	1.82585	21.9733	48.6607	2.72071	11.563	6.76	0.0923013	2.80605	0.771939	7.93891	89577	11.4029	0	0	1	0.0156179	0.4381	0.902405
2017	165	430200	430000	0.933239	-0.216202	8.22363	6.5501	1.87948	21.9167	53.7727	2.86469	11.6311	6.96	0.0955425	2.86469	0.714319	8.09323	95172.2	11.4634	0	0	1	0.014916	0.447533	0.947411
2018	165	430200	430000	1.12846	-0.0168787	8.51379	6.8921	1.93038	21.86	58.8847	3.31385	11.8161	7.16	0.0987838	3.31385	0.656699	8.22689	100473	11.5176	0	0	1	0.015267	0.464319	0.985191
2011	166	430300	430000	0.528254	-0.900963	6.14204	4.0753	1.40494	13.48	28.4753	2.77257	10.7872	5.74	0.108247	2.78075	0.483866	7.18803	52402	10.8667	0	0	1	0.0141074	0.408836	0.906088
2012	166	430300	430000	0.530486	-0.929304	6.21261	4.6249	1.53145	13.72	54.6614	2.94085	10.9778	5.73	0.106994	2.88286	0.583893	7.36776	58796.1	10.9818	0	0	1	0.0151092	0.37678	0.928425
2013	166	430300	430000	0.552092	-0.791545	6.53669	4.9761	1.60465	15.51	50.5693	3.11021	11.1519	5.87	0.105668	2.99092	0.533696	7.54181	64628.8	11.0764	0	0	1	0.0163941	0.365048	0.923553
2014	166	430300	430000	0.612145	-0.697585	6.87005	5.5968	1.7222	16.82	19.656	3.39611	11.3245	6.79	0.106222	3.23949	0.78278	7.63176	70768.5	11.1672	0	0	1	0.0168867	0.558181	0.907525
2015	166	430300	430000	0.673172	-0.560484	7.04403	6.043	1.7989	17.21	42.9433	3.47884	11.4295	6.56	0.105809	3.36432	0.756517	7.76001	74340.3	11.2164	0	0	1	0.0177746	0.582264	0.925044
2016	166	430300	430000	0.757889	-0.524542	7.23634	6.5946	1.88625	18.2133	27.5041	3.63962	11.5665	6.76	0.10597	3.75378	0.684113	7.94256	78867.7	11.2755	0	0	1	0.0182861	0.569335	0.874871
2017	166	430300	430000	0.856024	-0.516166	7.74716	7.1462	1.96658	19.2167	12.0648	3.89306	11.7054	6.96	0.106132	3.89306	0.611709	8.09688	83793.9	11.3361	0	0	1	0.0180304	0.41448	0.932167
2018	166	430300	430000	0.954159	-0.343952	7.99699	7.6978	2.04093	20.22	-3.37442	4.05379	11.8208	7.16	0.106293	4.05379	0.539306	8.23053	88461.2	11.3903	0	0	1	0.0181582	0.476563	0.982107
2011	167	430400	430000	0.712551	-0.388516	5.3799	2.4231	0.885048	30.42	21.6038	1.84545	10.8137	5.74	0.082085	1.85089	0.400321	7.97354	94336.4	11.4546	0	0	1	0.0123278	0.502168	0.892918
2012	167	430400	430000	0.721856	-0.557873	5.7869	2.7258	1.00276	21.08	40.0579	1.98628	11.0084	5.73	0.0843353	1.94711	0.445314	8.15327	105847	11.5698	0	0	1	0.01268	0.513337	0.84936
2013	167	430400	430000	0.761636	-0.356714	6.45205	2.7601	1.01527	24.23	34.4186	2.26245	11.2413	5.87	0.0835688	2.17567	0.431529	8.32732	116348	11.6643	0	0	1	0.0136026	0.511769	0.877546
2014	167	430400	430000	0.819174	-0.261193	6.76273	3.2934	1.19192	24.05	30.1645	2.4174	11.4071	6.79	0.0843675	2.30592	0.42006	8.41727	127401	11.7551	0	0	1	0.0139631	0.539201	0.886719
2015	167	430400	430000	0.899843	-0.0515129	7.41216	3.5538	1.26802	22.49	39.6823	2.56461	11.5483	6.56	0.087296	2.48019	0.395711	8.54552	133831	11.8043	0	0	1	0.0148404	0.535452	0.892467
2016	167	430400	430000	1.04455	-0.083566	7.63707	3.902	1.36149	21.85	41.9957	2.5859	11.6488	6.76	0.0877504	2.66701	0.379426	8.72807	141981	11.8634	0	0	1	0.0159523	0.550708	0.804504
2017	167	430400	430000	1.34564	0.100446	7.88833	4.2502	1.44697	21.21	44.309	2.82847	11.7622	6.96	0.0882049	2.82847	0.36314	8.88239	150850	11.924	0	0	1	0.0153964	0.548199	0.931311
2018	167	430400	430000	1.64673	0.638145	8.11073	4.5984	1.52571	20.57	46.6224	3.01377	11.8674	7.16	0.0886593	3.01377	0.346855	9.01604	159252	11.9782	0	0	1	0.0156744	0.563626	0.980776
2011	168	430500	430000	0.92448	-0.865465	3.95124	1.2797	0.246626	12.25	14.916	0.646679	9.11713	5.74	0.0753571	0.648587	0.210012	8.07073	35577.9	10.4795	0	0	1	0.0169922	0.624358	0.955817
2012	168	430500	430000	0.948592	-0.790179	4.64439	1.4406	0.36506	12.81	29.8997	1.03951	9.71716	5.73	0.0752645	1.01901	0.216399	8.25046	39919.2	10.5946	0	0	1	0.0178983	0.625358	0.954732
2013	168	430500	430000	0.993314	-0.534114	4.67283	1.3986	0.335472	13.58	23.7376	0.782861	9.52785	5.87	0.0755684	0.752835	0.222117	8.42451	43879.2	10.6892	0	0	1	0.0190257	0.607843	0.928983
2014	168	430500	430000	1.05634	-0.433094	5.09375	1.7498	0.559501	15.79	21.7238	0.940622	9.82157	6.79	0.0759532	0.897243	0.230203	8.51446	48047.7	10.78	0	0	1	0.019722	0.599028	0.930887
2015	168	430500	430000	1.14087	-0.203149	5.54908	1.9156	0.650031	16.84	27.5449	0.891479	9.86267	6.56	0.0801407	0.862132	0.302643	8.6427	50472.8	10.8292	0	0	1	0.0212684	0.600047	0.949833
2016	168	430500	430000	1.21334	0.0810344	5.78587	2.0987	0.741318	18.6633	28.7787	0.948877	10.0234	6.76	0.0802193	0.97864	0.294243	8.82526	53546.6	10.8883	0	0	1	0.0228728	0.612266	0.945534
2017	168	430500	430000	1.29268	0.0130453	7.47647	2.2818	0.824965	20.4867	30.0125	1.05341	10.1895	6.96	0.0802979	1.05341	0.285844	8.97957	56891.2	10.9489	0	0	1	0.0220706	0.616492	0.973178
2018	168	430500	430000	1.37201	0.118274	7.91352	2.4649	0.902151	22.31	31.2463	1.09227	10.3168	7.16	0.0803764	1.09227	0.277444	9.11323	60060	11.0031	0	0	1	0.0224717	0.624504	0.992926
2011	169	430600	430000	0.529588	-0.824163	5.54908	3.4629	1.24211	9.49	25.0626	0.633052	9.83478	5.74	0.0802135	0.634919	0.357727	6.68654	33442.3	10.4176	0	0	1	0.00764211	0.466435	0.8946
2012	169	430600	430000	0.590565	-0.604737	5.51745	3.9968	1.38549	9.74	43.208	0.664223	10.0297	5.73	0.0791772	0.651124	0.385302	6.86627	37523	10.5327	0	0	1	0.0077887	0.527488	0.867117
2013	169	430600	430000	0.616588	-0.4466	5.75257	4.3491	1.46997	10.46	36.0697	0.727239	10.2221	5.87	0.0812248	0.699346	0.37857	7.04031	41245.3	10.6273	0	0	1	0.00813371	0.544457	0.86841
2014	169	430600	430000	0.655838	-0.401972	5.73334	4.7862	1.56574	10.17	33.4543	0.794174	10.4018	6.79	0.0835363	0.757548	0.385045	7.13027	45163.6	10.718	0	0	1	0.00840405	0.541699	0.881636
2015	169	430600	430000	0.775583	-0.0919576	5.92426	5.1429	1.63762	10.98	47.1856	0.810098	10.4998	6.56	0.084422	0.783431	0.805679	7.25851	47443.1	10.7673	0	0	1	0.00910497	0.540215	0.877071
2016	169	430600	430000	0.875264	-0.22061	5.97041	5.4832	1.70169	11.0567	48.8645	0.862676	10.6344	6.76	0.0845007	0.889735	0.767365	7.44106	50332.5	10.8264	0	0	1	0.0102697	0.561067	0.888088
2017	169	430600	430000	1.02264	-0.0771526	7.48549	5.8235	1.7619	11.1333	50.5434	0.993291	10.7814	6.96	0.0845793	0.993291	0.72905	7.59538	53476.3	10.887	0	0	1	0.00968735	0.564054	0.897099
2018	169	430600	430000	1.17002	0.160613	7.71913	6.1638	1.81869	11.21	52.2223	1.05487	10.9308	7.16	0.084658	1.05487	0.690736	7.72904	56454.9	10.9412	0	0	1	0.00997854	0.51597	0.965635
2011	170	430700	430000	0.705295	-0.83784	5.34711	3.1644	1.15196	7.3	30.8973	1.09515	10.3353	5.74	0.085167	1.09838	0.421443	6.99573	24022	10.0867	0	0	1	0.00938028	0.550434	0.91496
2012	170	430700	430000	0.721447	-0.646969	5.69373	3.5475	1.26624	9.2	55.1168	1.29646	10.6223	5.73	0.085406	1.2709	0.41861	7.17546	26953.1	10.2019	0	0	1	0.00997506	0.542814	0.889319
2013	170	430700	430000	0.760838	-0.507197	6.02345	3.7314	1.31678	10.06	48.0358	1.44397	10.8353	5.87	0.085087	1.38858	0.386046	7.3495	29626.9	10.2964	0	0	1	0.0107288	0.545218	0.894437
2014	170	430700	430000	0.816579	-0.330141	6.23245	4.3215	1.4636	10.77	41.8238	1.55352	11.0129	6.79	0.0846865	1.48188	0.371902	7.43946	32441.5	10.3872	0	0	1	0.0113266	0.555055	0.893329
2015	170	430700	430000	0.902145	-0.177442	6.11368	4.6408	1.53489	11.32	52.0819	1.76192	11.2134	6.56	0.0856583	1.70392	0.348503	7.5677	34078.8	10.4364	0	0	1	0.0122847	0.572357	0.897069
2016	170	430700	430000	1.04464	-0.0881368	6.20859	5.0543	1.62024	11.9767	54.2225	1.93798	11.3951	6.76	0.0858577	1.99877	0.339447	7.75025	36154.3	10.4956	0	0	1	0.0135298	0.580327	0.920135
2017	170	430700	430000	1.2073	0.0900043	7.37275	5.4678	1.69888	12.6333	56.3631	2.22669	11.5823	6.96	0.0860571	2.22669	0.330391	7.90457	38412.6	10.5561	0	0	1	0.0129073	0.57525	0.955686
2018	170	430700	430000	1.36995	0.199949	7.72223	5.8813	1.77178	13.29	58.5036	2.37171	11.7361	7.16	0.0862565	2.37171	0.321335	8.03822	40552.1	10.6103	0	0	1	0.0132186	0.594462	0.982449
2011	171	430800	430000	2.39617	-1.3811	3.80666	2.0082	0.697239	7.17	26.7497	0.919623	8.35609	5.74	0.0844079	0.922336	0.26815	7.14175	24022	10.0867	0	0	1	0.0171241	0.757475	0.978692
2012	171	430800	430000	2.47341	-1.22804	4.20469	2.2658	0.817928	8.32	51.7867	1.00936	8.57791	5.73	0.0804067	0.989451	0.279836	7.32148	26953.1	10.2019	0	0	1	0.0174231	0.744989	0.98109
2013	171	430800	430000	2.44685	-1.1137	4.40672	2.1383	0.760011	9.13	44.3851	1.18021	8.81001	5.87	0.0802703	1.13494	0.290822	7.49553	29626.9	10.2964	0	0	1	0.0188738	0.730123	0.975812
2014	171	430800	430000	2.63636	-1.0943	4.82028	2.7051	0.995139	7.26	39.4952	1.27223	8.99962	6.79	0.0783522	1.21356	0.352774	7.58548	32441.5	10.3872	0	0	1	0.0195323	0.723199	0.977617
2015	171	430800	430000	2.88489	-0.94889	5.01064	2.9425	1.07926	7.55	52.294	1.33058	9.13238	6.56	0.0803528	1.28678	0.316648	7.71373	34078.8	10.4364	0	0	1	0.0203645	0.754476	0.976324
2016	171	430800	430000	3.16996	-0.937906	5.22932	3.23	1.17248	6.4	49.6595	1.3294	9.22808	6.76	0.087163	1.3711	0.342685	7.89628	36154.3	10.4956	0	0	1	0.0223273	0.774092	0.954918
2017	171	430800	430000	3.62025	-0.868476	5.8522	3.5175	1.25775	5.25	47.025	1.41186	9.37585	6.96	0.0939732	1.41186	0.368721	8.0506	38412.6	10.5561	0	0	1	0.0213459	0.775083	0.996931
2018	171	430800	430000	4.07054	-0.799016	5.8944	3.805	1.33632	4.1	44.3906	1.45305	9.47746	7.16	0.100783	1.45305	0.394757	8.18425	40552.1	10.6103	0	0	1	0.0218366	0.776318	0.99935
2011	172	430900	430000	0.802817	-1.09931	4.7362	2.0496	0.717645	6.02	17.6371	0.893523	9.4141	5.74	0.0819999	0.896159	0.236978	6.96994	7005.84	8.8545	0	0	1	0.0122992	0.62281	0.91394
2012	172	430900	430000	0.779804	-0.934641	5.20401	2.3572	0.857474	6.15	32.2551	0.903564	9.56906	5.73	0.0820296	0.885745	0.254677	7.14967	7860.69	8.96963	0	0	1	0.012716	0.612318	0.935047
2013	172	430900	430000	0.795465	-0.78175	5.16479	2.3399	0.850108	6.21	31.2972	0.974776	9.74097	5.87	0.082562	0.937389	0.259473	7.32371	8640.48	9.06421	0	0	1	0.0135914	0.571332	0.921855
2014	172	430900	430000	0.851238	-0.778167	5.39363	2.8596	1.05068	6.2	28.6818	1.07026	9.94396	6.79	0.0828737	1.0209	0.251192	7.41367	9461.33	9.15497	0	0	1	0.0136114	0.569717	0.920484
2015	172	430900	430000	0.933982	-0.664453	6.13556	3.0776	1.12415	6.04	36.1612	1.05234	10.0048	6.56	0.0846918	1.0177	0.249377	7.54191	9938.85	9.20421	0	0	1	0.0145993	0.593207	0.921349
2016	172	430900	430000	1.05634	-0.605648	6.3503	3.3772	1.21705	5.98	39.9266	1.03282	10.0836	6.76	0.0844056	1.06522	0.219176	7.72446	10544.1	9.26333	0	0	1	0.0159609	0.583195	0.921041
2017	172	430900	430000	1.15763	-0.432184	7.34666	3.6768	1.30204	5.92	43.6921	1.09897	10.2211	6.96	0.0841194	1.09897	0.188976	7.87878	11202.8	9.32391	0	0	1	0.0152801	0.588916	0.950717
2018	172	430900	430000	1.25893	-0.243005	7.68708	3.9764	1.38038	5.86	47.4576	1.1424	10.3479	7.16	0.0838332	1.1424	0.158776	8.01243	11826.7	9.37812	0	0	1	0.0156205	0.630971	0.986832
2011	173	431000	430000	0.540395	-0.921799	4.96284	2.9305	1.07517	10.46	23.0459	3.1475	11.0944	5.74	0.073785	3.15678	0.432109	9.00118	6800.05	8.82469	0	0	1	0.0117049	0.581232	0.910473
2012	173	431000	430000	0.547557	-0.756019	5.1985	3.2848	1.18931	11.59	40.1399	3.18514	11.2258	5.73	0.0720412	3.12232	0.481321	9.18091	7629.8	8.93982	0	0	1	0.0123264	0.565345	0.899991
2013	173	431000	430000	0.568443	-0.571211	5.27811	3.292	1.1915	11.53	35.1761	3.88985	11.5308	5.87	0.074179	3.74066	0.484297	9.35495	8386.68	9.0344	0	0	1	0.0128938	0.562916	0.908365
2014	173	431000	430000	0.59299	-0.49626	5.54518	3.9999	1.38627	11.26	30.065	4.04804	11.6759	6.79	0.0733409	3.86135	0.683718	9.44491	9183.41	9.12515	0	0	1	0.0131409	0.573983	0.897368
2015	173	431000	430000	0.651052	-0.295957	5.8693	4.2682	1.45119	11.84	36.8343	4.33415	11.8161	6.56	0.0791411	4.19147	0.581464	9.57315	9646.91	9.17439	0	0	1	0.0143371	0.592111	0.903052
2016	173	431000	430000	0.732424	-0.388965	6.056	4.6691	1.54097	11.8533	37.9814	4.44039	11.9315	6.76	0.0796846	4.57967	0.582929	9.7557	10234.4	9.23351	0	0	1	0.0156724	0.616065	0.924719
2017	173	431000	430000	0.882871	-0.187241	7.10332	5.07	1.62334	11.8667	39.1286	5.06616	12.0515	6.96	0.0802282	5.06616	0.584393	9.91002	10873.7	9.2941	0	0	1	0.0150048	0.622581	0.951858
2018	173	431000	430000	1.03332	0.0529858	7.4061	5.4709	1.69944	11.88	40.2757	5.13088	12.1577	7.16	0.0807717	5.13088	0.585857	10.0437	11479.3	9.3483	0	0	1	0.0153386	0.64803	0.982662
2011	174	431100	430000	0.983015	-1.16763	5.0626	1.8168	0.597077	5.31	18.4374	3.13351	10.7364	5.74	0.0759373	3.14275	0.251782	7.97133	6036.36	8.70556	0	0	1	0.0131857	0.642144	0.950451
2012	174	431100	430000	0.986065	-0.989056	4.89035	2.0239	0.705026	5.56	34.3111	3.29538	10.9008	5.73	0.0762734	3.23039	0.270298	8.15106	6772.92	8.82069	0	0	1	0.0138094	0.643108	0.954854
2013	174	431100	430000	1.03916	-0.823445	5.45104	1.8868	0.634882	5.96	26.7571	3.42494	11.0431	5.87	0.0763681	3.29358	0.271746	8.32511	7444.8	8.91527	0	0	1	0.014667	0.642969	0.951929
2014	174	431100	430000	1.0758	-0.822214	5.65599	2.4295	0.887685	6.01	25.0241	3.71421	11.226	6.79	0.0763784	3.54291	0.373033	8.41506	8152.06	9.00603	0	0	1	0.0151869	0.646554	0.939842
2015	174	431100	430000	1.1418	-0.636035	5.77765	2.6222	0.964014	6.23	31.0673	3.77633	11.3285	6.56	0.0790769	3.65202	0.261808	8.5433	8563.5	9.05526	0	0	1	0.0166885	0.637461	0.952056
2016	174	431100	430000	1.27189	-0.519349	5.9153	2.8744	1.05584	6.33667	32.3451	3.91959	11.4648	6.76	0.0794242	4.04253	0.256871	8.72586	9085.03	9.11438	0	0	1	0.0183805	0.657572	0.95935
2017	174	431100	430000	1.37697	-0.322564	7.12769	3.1266	1.13995	6.44333	33.6228	4.21592	11.5916	6.96	0.0797716	4.21592	0.251935	8.88017	9652.5	9.17497	0	0	1	0.0175345	0.653918	0.986375
2018	174	431100	430000	1.48204	-0.140345	7.38709	3.3788	1.21752	6.55	34.9006	4.32437	11.7056	7.16	0.0801189	4.32437	0.246998	9.01383	10190.1	9.22918	0	0	1	0.0179575	0.663193	0.996956
2011	175	431200	430000	0.908743	-1.12615	4.34381	1.7816	0.577512	10.18	17.0521	0.541623	8.86954	5.74	0.0798369	0.54322	0.266701	9.2833	12749.5	9.45325	0	0	1	0.0146688	0.724113	0.926379
2012	175	431200	430000	0.905282	-0.851574	4.56435	2.1018	0.742794	11.04	32.6876	0.526166	9.00933	5.73	0.0812114	0.51579	0.310402	9.46303	14305.2	9.56838	0	0	1	0.0150088	0.715268	0.930046
2013	175	431200	430000	0.957107	-0.689987	4.49981	2.1702	0.774819	11.75	26.7005	0.542492	9.15006	5.87	0.081248	0.521686	0.298693	9.63708	15724.3	9.66296	0	0	1	0.0156377	0.716719	0.925677
2014	175	431200	430000	0.958543	-0.56257	4.97673	2.4368	0.890686	11.89	23.3898	0.594586	9.29707	6.79	0.0779741	0.567165	0.356448	9.72703	17218.1	9.75372	0	0	1	0.0164406	0.742994	0.91129
2015	175	431200	430000	1.04398	-0.352659	5.14166	2.606	0.957816	12.31	31.2712	0.576301	9.34084	6.56	0.0825844	0.557329	0.33119	9.85528	18087.2	9.80296	0	0	1	0.0181498	0.743577	0.924332
2016	175	431200	430000	1.24143	-0.111417	5.37682	2.8515	1.04785	12.5433	33.1809	0.188325	8.31752	6.76	0.0813955	0.194232	0.328733	10.0378	19188.7	9.86208	0	0	1	0.0190844	0.76126	0.945761
2017	175	431200	430000	1.55672	-0.299051	6.78672	3.097	1.13043	12.7767	35.0906	0.231674	8.52536	6.96	0.0802065	0.231674	0.326277	10.1921	20387.2	9.92266	0	0	1	0.0186171	0.784863	0.966916
2018	175	431200	430000	1.87201	-0.113084	7.10988	3.3425	1.20672	13.01	37.0003	0.240021	8.63764	7.16	0.0790176	0.240021	0.323821	10.3258	21522.8	9.97687	0	0	1	0.0188507	0.777329	0.991603
2011	176	431300	430000	0.534157	-1.15529	4.83628	2.2362	0.804778	12.72	17.7925	1.27681	9.72902	5.74	0.0767228	1.28057	0.301171	7.4853	9754.21	9.18545	0	0	1	0.0144568	0.486957	0.950054
2012	176	431300	430000	0.544679	-0.890646	4.75359	2.6367	0.969528	12.63	33.9003	1.27175	9.89344	5.73	0.0781241	1.24667	0.313711	7.66504	10944.4	9.30059	0	0	1	0.0142973	0.496039	0.955157
2013	176	431300	430000	0.580544	-0.757317	4.82028	2.5471	0.934955	8.97	28.5361	1.61839	10.2435	5.87	0.0795118	1.55632	0.329915	7.83908	12030.1	9.39517	0	0	1	0.0146537	0.49786	0.865461
2014	176	431300	430000	0.598692	-0.773668	5.05625	3.1509	1.14769	9.18	25.3824	1.55227	10.2814	6.79	0.079399	1.48068	0.289028	7.92904	13173	9.48592	0	0	1	0.0151154	0.504124	0.88235
2015	176	431300	430000	0.695808	-0.645087	5.52943	3.3444	1.20729	10.06	33.8403	1.72016	10.4487	6.56	0.0820872	1.66353	0.252014	8.05728	13837.8	9.53516	0	0	1	0.015955	0.504389	0.888016
2016	176	431300	430000	0.765473	-0.56422	5.7225	3.6058	1.28254	10.4933	35.1456	1.83062	10.5916	6.76	0.0820705	1.88804	0.255049	8.23983	14680.6	9.59428	0	0	1	0.0166797	0.495483	0.836516
2017	176	431300	430000	0.877001	-0.438141	7.04141	3.8672	1.35253	10.9267	36.4508	2.10742	10.7407	6.96	0.0820538	2.10742	0.258084	8.39415	15597.6	9.65487	0	0	1	0.0163173	0.503312	0.956491
2018	176	431300	430000	0.988529	-0.298086	7.42595	4.1286	1.41794	11.36	37.756	2.25339	10.8949	7.16	0.0820371	2.25339	0.261119	8.5278	16466.3	9.70907	0	0	1	0.0164985	0.554443	0.977296
2011	177	440100	440000	1.66965	6.20808	8.91261	9.7588	2.27817	14.97	45.6682	2.21346	12.9645	7.91	0.110942	2.21999	0.829189	6.69295	360650	12.7957	1	0	0	0.0339078	0.539357	0.835337
2012	177	440100	440000	1.8252	6.96497	9.12837	10.5909	2.36	14.96	61.5999	2.25409	13.0696	8.37	0.111887	2.20964	0.820452	6.87268	404656	12.9108	1	0	0	0.0347054	0.545051	0.80517
2013	177	440100	440000	1.90619	8.30235	9.33865	18.5338	2.9196	14.91	97.4237	2.00626	13.0823	8.69	0.111986	1.92931	0.823732	7.04673	444799	13.0054	1	0	0	0.0362217	0.601805	0.803875
2014	177	440100	440000	1.94891	7.70825	9.53112	12.8478	2.55317	14.99	53.1048	1.96862	13.1436	9.35	0.111838	1.87783	0.865537	7.13668	487054	13.0961	1	0	0	0.0357344	0.628725	0.826008
2015	177	440100	440000	2.12105	6.72864	9.82423	13.6188	2.61145	13.15	77.2555	1.9271	13.2023	9.35	0.111078	1.86366	0.781073	7.26492	511637	13.1454	1	0	0	0.0387504	0.6472	0.818515
2016	177	440100	440000	2.35724	6.77074	9.98273	14.1933	2.65277	12.59	62.3123	1.87829	13.2536	9.65	0.110715	1.9372	0.716989	7.44748	542796	13.2045	1	0	0	0.0382776	0.668909	0.807577
2017	177	440100	440000	2.49417	7.21406	11.0054	14.7678	2.69245	12.03	47.369	1.88364	13.3518	9.95	0.110352	1.88364	0.652904	7.60179	576700	13.2651	1	0	0	0.038514	0.673439	0.732776
2018	177	440100	440000	2.6311	8.60855	11.4056	15.3423	2.73061	11.47	32.4257	1.86249	13.4017	10.25	0.10999	1.86249	0.588819	7.73545	608822	13.3193	1	0	0	0.0383958	0.696277	0.936236
2011	178	440200	440000	1.02635	-1.05612	5.1299	2.876	1.0564	6.63	23.9016	1.87569	10.077	7.91	0.0878099	1.88123	0.419339	7.51862	53421.8	10.886	1	0	0	0.0175144	0.464052	0.901192
2012	178	440200	440000	1.06377	-0.819017	5.56068	3.1702	1.15379	9.07	44.0288	1.21976	9.75086	8.37	0.0855122	1.19571	0.415282	7.69835	59940.3	11.0011	1	0	0	0.0173363	0.421642	0.892591
2013	178	440200	440000	1.05189	-0.722868	5.6204	3.0795	1.12477	7.88	38.2097	1.20725	9.84877	8.69	0.0856346	1.16095	0.426446	7.8724	65886.5	11.0957	1	0	0	0.0181882	0.440123	0.889679
2014	178	440200	440000	1.15434	-0.201059	5.96615	3.8386	1.34511	7.93	31.8082	1.10242	9.8554	9.35	0.0850541	1.05157	0.415901	7.96236	72145.7	11.1864	1	0	0	0.0185485	0.467885	0.899556
2015	178	440200	440000	1.31617	-0.0926264	6.4599	3.938	1.37067	8.07	38.8714	0.269197	8.47783	9.35	0.0862859	0.260335	0.302745	8.0906	75787	11.2357	1	0	0	0.0196938	0.482533	0.927989
2016	178	440200	440000	1.35371	0.0427471	6.68211	4.1388	1.42041	8.15	36.8764	0.26756	8.52952	9.65	0.0854255	0.275952	0.317302	8.27315	80402.5	11.2948	1	0	0	0.0200445	0.488956	0.890231
2017	178	440200	440000	1.49587	0.0995226	7.48773	4.3396	1.46778	8.23	34.8813	0.273216	8.57225	9.95	0.084565	0.273216	0.33186	8.42747	85424.6	11.3554	1	0	0	0.0198692	0.526727	0.892665
2018	178	440200	440000	1.63802	0.302462	8.24486	4.5404	1.51302	8.31	32.8863	0.352307	8.90273	10.25	0.0837046	0.352307	0.346417	8.56112	90182.7	11.4096	1	0	0	0.0199568	0.558921	0.963174
2011	179	440300	440000	1.15202	4.77759	10.199	11.0421	2.40172	33.89	49.6408	2.57432	13.0388	7.91	0.0788873	2.58191	0.842202	6.88134	20578.5	9.932	1	0	0	0.0334599	0.470213	0.946451
2012	179	440300	440000	1.25592	6.18314	10.3519	12.3247	2.51161	36.96	61.2087	2.60057	13.1672	8.37	0.079002	2.54929	0.946588	7.06107	23089.5	10.0471	1	0	0	0.0333711	0.478947	0.919467
2013	179	440300	440000	1.30187	6.27002	10.3779	46.7749	3.84535	37.03	128.785	2.42846	13.2118	8.69	0.0781567	2.33532	1.02391	7.23512	25380	10.1417	1	0	0	0.0342302	0.349249	0.919143
2014	179	440300	440000	1.34813	7.96215	10.3469	14.9495	2.70468	35.02	54.9506	2.33612	13.2716	9.35	0.0776221	2.22838	0.96136	7.32507	27791.1	10.2325	1	0	0	0.0344766	0.364516	0.91157
2015	179	440300	440000	1.42739	7.29418	10.537	15.7985	2.75991	33.35	79.5945	2.39063	13.3843	9.35	0.079659	2.31193	0.774307	7.45332	29193.8	10.2817	1	0	0	0.0515504	0.38983	0.849539
2016	179	440300	440000	1.50464		10.5765	16.7411	2.81787	31.4533	62.551	2.22422	13.4198	9.65	0.0793941	2.29399	0.744826	7.63587	30971.7	10.3408	1	0	0	0.0485967	0.410169	0.912797
2017	179	440300	440000	1.46688	6.46641	11.4537	17.6837	2.87264	29.5567	45.5074	2.11934	13.5146	9.95	0.0791293	2.11934	0.715344	7.79019	32906.2	10.4014	1	0	0	0.0500736	0.424045	0.897765
2018	179	440300	440000	1.42913	7.49785	11.8508	18.6263	2.92457	27.66	28.4638	2.18097	13.6174	10.25	0.0788645	2.18097	0.685863	7.92384	34739.1	10.4556	1	0	0	0.0493352	0.459693	0.965628
2011	180	440400	440000	0.790112	-0.751577	7.23201	8.9794	2.19493	31.98	32.2122	6.13155	11.8038	7.91	0.107349	6.14964	0.75329	6.87354	82789.6	11.3241	1	0	0	0.0328715	0.279851	0.94644
2012	180	440400	440000	0.886694	-0.661862	7.6912	9.5471	2.25624	28.22	42.9996	6.19613	11.8823	8.37	0.108155	6.07394	0.766249	7.05327	92891.6	11.4392	1	0	0	0.032359	0.30379	0.942376
2013	180	440400	440000	0.907186	-0.409831	7.88758	15.2512	2.72466	42.67	31.0181	6.53656	12.0361	8.69	0.108327	6.28585	0.770536	7.22732	102107	11.5338	1	0	0	0.0352769	0.33302	0.945431
2014	180	440400	440000	0.942312	-0.15848	8.03106	11.6537	2.45562	46.28	32.9727	6.65997	12.171	9.35	0.107803	6.35282	0.813013	7.31727	111807	11.6245	1	0	0	0.0374725	0.356337	0.946571
2015	180	440400	440000	0.966016	0.183283	8.39683	12.4706	2.52337	54.24	47.6584	6.92482	12.2913	9.35	0.106531	6.69686	0.694411	7.44552	117450	11.6738	1	0	0	0.039529	0.369423	0.936595
2016	180	440400	440000	1.02144		8.54863	13.4546	2.59932	59.3	38.655	6.63753	12.3435	9.65	0.10539	6.84573	0.700858	7.62807	124603	11.7329	1	0	0	0.0431406	0.390205	0.956489
2017	180	440400	440000	1.00971	0.849327	9.437	14.4386	2.66991	64.36	29.6517	5.85709	12.4021	9.95	0.104248	5.85709	0.707305	7.78238	132386	11.7935	1	0	0	0.0413348	0.400621	0.936413
2018	180	440400	440000	0.997967	0.9604	9.74625	15.4226	2.73583	69.42	20.6484	5.28488	12.385	10.25	0.103107	5.28488	0.713753	7.91604	139759	11.8477	1	0	0	0.0422377	0.436575	0.979476
2011	181	440500	440000	0.84999	-0.128718	6.96979	2.3596	0.858492	4.78	29.236	1.74476	10.4505	7.91	0.0797813	1.7499	0.564303	6.93752	92100.2	11.4306	1	0	0	0.0212989	0.530916	0.954477
2012	181	440500	440000	0.816519	0.00573141	7.2563	2.6231	0.964357	4.75	50.6579	0.589808	9.47662	8.37	0.0797861	0.578177	0.557123	7.11725	103338	11.5458	1	0	0	0.0210642	0.386226	0.950563
2013	181	440500	440000	0.808311	0.155423	7.35819	2.8998	1.06464	4.69	30.2364	0.609575	9.60387	8.69	0.0803142	0.586196	0.586131	7.2913	113590	11.6403	1	0	0	0.0223646	0.393732	0.941846
2014	181	440500	440000	0.798062	0.151871	6.59578	3.1201	1.13787	4.64	32.4934	0.668307	9.78768	9.35	0.0793677	0.637486	0.580069	7.38125	124381	11.7311	1	0	0	0.0217726	0.403232	0.940833
2015	181	440500	440000	0.84188	0.226263	6.80793	3.3732	1.21586	4.62	42.2026	0.750381	9.9881	9.35	0.0804963	0.725679	0.467162	7.50949	130658	11.7803	1	0	0	0.0217138	0.397444	0.937617
2016	181	440500	440000	0.877846	0.227077	6.00306	3.739	1.31882	4.58	38.113	0.281154	9.11438	9.65	0.079684	0.289973	0.463558	7.69205	138616	11.8395	1	0	0	0.0212838	0.421375	0.926151
2017	181	440500	440000	0.879868	0.390615	9.16879	4.1048	1.41216	4.54	34.0233	0.973408	10.4783	9.95	0.0788718	0.973408	0.459954	7.84636	147274	11.9	1	0	0	0.0214988	0.415105	0.907515
2018	181	440500	440000	0.88189	0.512131	9.44549	4.4706	1.49752	4.5	29.9337	0.247058	9.17337	10.25	0.0780595	0.247058	0.456349	7.98002	155477	11.9543	1	0	0	0.0213913	0.42426	0.966917
2011	182	440600	440000	0.54354	1.51514	7.82923	9.1202	2.21049	8.52	79.8688	2.10847	12.2804	7.91	0.0797813	1.7499	0.564303	6.93752	69495.9	11.149	1	0	0	0.0212989	0.469512	0.82932
2012	182	440600	440000	0.576045	2.10265	8.015	9.1259	2.21112	9.31	152.474	2.28836	12.3673	8.37	0.0797861	0.578177	0.557123	7.11725	77975.8	11.2642	1	0	0	0.0210642	0.419554	0.805307
2013	182	440600	440000	0.58301	2.28543	8.34069	18.3512	2.90969	10.45	59.742	2.31585	12.4375	8.69	0.0803142	0.586196	0.586131	7.2913	85711.1	11.3587	1	0	0	0.0223646	0.243141	0.835084
2014	182	440600	440000	0.587969	2.49096	8.83361	10.1617	2.31863	11.615	61.2483	2.29841	12.4897	9.35	0.0793677	0.637486	0.580069	7.38125	93853.6	11.4495	1	0	0	0.0217726	0.254514	0.817975
2015	182	440600	440000	0.625703	2.39266	9.29109	10.8299	2.38231	12.78	81.4865	1.91277	12.3789	9.35	0.0804963	0.725679	0.467162	7.50949	98590.5	11.4987	1	0	0	0.0217138	0.261459	0.819054
2016	182	440600	440000	0.648834	2.14202	9.54307	11.5891	2.45007	13.945	73.8396	1.09821	11.8993	9.65	0.079684	0.289973	0.463558	7.69205	104595	11.5578	1	0	0	0.0212838	0.263325	0.799146
2017	182	440600	440000	0.696453	2.31765	10.5124	12.3483	2.51352	15.11	66.1928	1.11244	11.9975	9.95	0.0788718	1.11244	0.459954	7.84636	111128	11.6184	1	0	0	0.0214988	0.292332	0.772258
2018	182	440600	440000	0.744071	2.6946	10.8398	13.1075	2.57318	16.275	58.546	1.59217	12.4117	10.25	0.0780595	1.59217	0.456349	7.98002	117318	11.6726	1	0	0	0.0213913	0.302766	0.925725
2011	183	440700	440000	0.696953	-0.424655	6.55251	4.1063	1.41252	14.11	37.0716	2.77612	11.2761	7.91	0.0808905	2.78431	0.720938	6.73841	69495.9	11.149	1	0	0	0.0197997	0.341717	0.879475
2012	183	440700	440000	0.80137	-0.056776	6.91473	4.2028	1.43575	15.8	61.9985	2.97907	11.3735	8.37	0.0814448	2.92033	0.717827	6.91814	77975.8	11.2642	1	0	0	0.021989	0.369626	0.859268
2013	183	440700	440000	0.817572	0.0554824	7.28482	5.0895	1.62718	15.97	37.7689	2.97193	11.4328	8.69	0.0816733	2.85794	0.743303	7.09219	85711.1	11.3587	1	0	0	0.0238503	0.368448	0.875202
2014	183	440700	440000	0.87421	0.403764	7.43721	4.6237	1.5312	17.1533	38.5769	2.6399	11.3548	9.35	0.0818772	2.51815	0.750551	7.18214	93853.6	11.4495	1	0	0	0.025642	0.386373	0.838347
2015	183	440700	440000	0.904378	0.48523	7.69576	4.9608	1.60157	13.8	51.0007	2.52828	11.3844	9.35	0.0842653	2.44505	0.679458	7.31038	98590.5	11.4987	1	0	0	0.0267177	0.388495	0.855123
2016	183	440700	440000	0.937579	1.24867	7.83439	5.3374	1.67474	13.4711	45.5582	1.26825	10.7713	9.65	0.0840253	1.30804	0.696338	7.49294	104595	11.5578	1	0	0	0.0257862	0.39782	0.755652
2017	183	440700	440000	0.92708	0.53864	9.05684	5.714	1.74292	13.1422	40.1156	1.22315	10.8415	9.95	0.0837853	1.22315	0.713218	7.64725	111128	11.6184	1	0	0	0.0262519	0.422766	0.862107
2018	183	440700	440000	0.916581	0.616643	9.41516	6.0906	1.80675	12.8133	34.6731	1.6304	11.2041	10.25	0.0835453	1.6304	0.730098	7.78091	117318	11.6726	1	0	0	0.0260191	0.44838	0.950418
2011	184	440800	440000	0.908808	0.286212	5.1985	2.4163	0.882237	10.32	25.5674	0.201469	8.57904	7.91	0.084832	0.202064	0.42839	9.2117	69495.9	11.149	1	0	0	0.0150907	0.589127	0.94752
2012	184	440800	440000	1.04013	0.483027	5.34711	2.4531	0.897353	15.4	54.4991	0.30209	9.07406	8.37	0.0840137	0.296133	0.421942	9.39143	77975.8	11.2642	1	0	0	0.0157704	0.585492	0.975348
2013	184	440800	440000	1.01214	0.204276	5.57215	2.5622	0.940866	6.11	28.3428	0.412127	9.48668	8.69	0.0848527	0.396321	0.399039	9.56547	85711.1	11.3587	1	0	0	0.0165081	0.578706	0.941115
2014	184	440800	440000	1.04624	0.383695	5.72685	3.142	1.14486	6.41	31.4375	0.428395	9.6176	9.35	0.0843363	0.408638	0.409315	9.65543	93853.6	11.4495	1	0	0	0.0167102	0.575799	0.936454
2015	184	440800	440000	1.12031	0.677878	6.03309	3.2933	1.19189	7.88	38.9997	0.425252	9.66243	9.35	0.0859169	0.411253	0.295513	9.78367	98590.5	11.4987	1	0	0	0.0177791	0.593378	0.929909
2016	184	440800	440000	1.11664	1.33122	6.18002	3.5612	1.2701	8.57	35.5354	0.157285	8.75021	9.65	0.0865508	0.162219	0.296341	9.96622	104595	11.5578	1	0	0	0.0172718	0.592209	0.911593
2017	184	440800	440000	1.19703	0.410678	8.00837	3.8291	1.34263	9.26	32.0711	0.185729	8.999	9.95	0.0871846	0.185729	0.297169	10.1205	111128	11.6184	1	0	0	0.0175254	0.604753	0.88342
2018	184	440800	440000	1.27741	0.590273	8.51959	4.097	1.41025	9.95	28.6067	0.182578	9.05123	10.25	0.0878185	0.182578	0.297996	10.2542	117318	11.6726	1	0	0	0.0173986	0.573178	0.972769
2011	185	440900	440000	1.04684	-0.812511	4.41884	2.9811	1.09229	3.73	34.5835	0.130364	8.1699	7.91	0.082239	0.130748	0.408676	7.92256	4298.62	8.36605	1	0	0	0.00933097	0.599148	0.939052
2012	185	440900	440000	1.01643	-0.635344	4.99043	3.2678	1.18412	3.95	72.1066	0.266257	8.98782	8.37	0.0824383	0.261007	0.406323	8.10229	4823.14	8.48118	1	0	0	0.00964643	0.580898	0.944099
2013	185	440900	440000	1.00024	-0.373824	5.83773	2.8498	1.04725	3.94	36.313	0.341949	9.34749	8.69	0.0827441	0.328834	0.413358	8.27634	5301.6	8.57576	1	0	0	0.0102034	0.548963	0.944195
2014	185	440900	440000	1.03614	-0.223741	5.90808	3.8951	1.35972	2.27	41.0601	0.42697	9.65336	9.35	0.0817967	0.407279	0.381306	8.36629	5805.25	8.66652	1	0	0	0.0107075	0.548217	0.931954
2015	185	440900	440000	1.04415	0.201462	6.33505	4.0324	1.39436	1.70667	46.525	0.452685	9.75214	9.35	0.0833307	0.437783	0.335153	8.49453	6098.25	8.71576	1	0	0	0.0115843	0.539895	0.943001
2016	185	440900	440000	1.07895	-0.208303	6.4708	4.3211	1.46351	0.405556	45.1799	0.184353	8.92904	9.65	0.0825111	0.190135	0.347182	8.67709	6469.64	8.77488	1	0	0	0.0122227	0.54412	0.952485
2017	185	440900	440000	1.141	0.0658199	7.53209	4.6098	1.52818	0.405556	43.8348	0.164234	8.91005	9.95	0.0816914	0.164234	0.359212	8.8314	6873.75	8.83547	1	0	0	0.0119035	0.517353	0.954417
2018	185	440900	440000	1.20304	0.242181	7.8598	4.8985	1.58893	0.405556	42.4897	0.0503383	7.79028	10.25	0.0808717	0.0503383	0.371241	8.96506	7256.61	8.88967	1	0	0	0.0120631	0.546128	0.988181
2011	186	441200	440000	0.869644	-1.05264	5.48894	3.3642	1.21319	18.63	32.2815	5.0032	11.5414	7.91	0.086296	5.01796	0.587421	6.77659	4298.62	8.36605	1	0	0	0.0147347	0.526807	0.930685
2012	186	441200	440000	0.828272	-0.344791	5.62402	3.6864	1.30465	18.47	60.787	5.07145	11.6541	8.37	0.0866126	4.97144	0.588186	6.95632	4823.14	8.48118	1	0	0	0.0150505	0.513208	0.899006
2013	186	441200	440000	0.766842	0.447182	5.4848	3.8606	1.35082	19.28	32.5424	4.81462	11.7289	8.69	0.0869801	4.62996	0.602651	7.13037	5301.6	8.57576	1	0	0	0.015938	0.458436	0.909727
2014	186	441200	440000	0.704659	0.627912	5.76519	4.5795	1.52159	21.34	34.0088	4.65329	11.8005	9.35	0.0875245	4.43869	0.575611	7.22032	5805.25	8.66652	1	0	0	0.0154562	0.457893	0.894005
2015	186	441200	440000	0.69823	0.0305126	5.97381	4.867	1.58248	10.74	40.0209	4.55855	11.8454	9.35	0.0887499	4.40848	0.535513	7.34856	6098.25	8.71576	1	0	0	0.0155661	0.451828	0.910699
2016	186	441200	440000	0.767932	-0.348199	6.15202	5.1178	1.63272	8.58	38.95	1.14488	10.52	9.65	0.088338	1.18079	0.369528	7.53112	6469.64	8.77488	1	0	0	0.0158649	0.465343	0.888891
2017	186	441200	440000	1.08067	1.19861	7.75448	5.3686	1.68057	6.42	37.879	0.553502	9.8056	9.95	0.087926	0.553502	0.203543	7.68543	6873.75	8.83547	1	0	0	0.0157155	0.501801	0.890882
2018	186	441200	440000	1.39341	1.67818	8.26899	5.6194	1.72622	4.26	36.8081	2.76123	11.4553	10.25	0.0875141	2.76123	0.0375574	7.81909	7256.61	8.88967	1	0	0	0.0157902	0.515328	0.965191
2011	187	441300	440000	0.615845	-0.273359	7.05618	4.5331	1.51141	12.87	34.9559	4.82452	11.9627	7.91	0.0778491	4.83876	0.716654	6.83924	4298.62	8.36605	1	0	0	0.0173024	0.254277	0.9375
2012	187	441300	440000	0.628675	0.0456552	7.33694	5.0873	1.62675	14.56	52.665	4.69986	12.0598	8.37	0.0775063	4.60718	0.732903	7.01897	4823.14	8.48118	1	0	0	0.0169313	0.265902	0.920572
2013	187	441300	440000	0.639143	0.276002	7.73849	7.8086	2.05523	15.24	37.752	4.41019	12.1195	8.69	0.077069	4.24104	0.762043	7.19301	5301.6	8.57576	1	0	0	0.0179646	0.304949	0.921045
2014	187	441300	440000	0.684936	0.399217	8.06117	6.3657	1.85092	19.85	43.9955	4.21944	12.1888	9.35	0.0765137	4.02485	0.806348	7.28297	5805.25	8.66652	1	0	0	0.0177523	0.287656	0.91116
2015	187	441300	440000	0.731308	0.502088	8.388	6.6231	1.89056	20.47	53.7871	2.26626	11.6128	9.35	0.0792823	2.19166	0.69953	7.41121	6098.25	8.71576	1	0	0	0.0193529	0.297218	0.910199
2016	187	441300	440000	0.763603	0.630979	8.59137	7.1605	1.96858	23.75	49.1965	2.15635	11.6462	9.65	0.0792751	2.22399	0.709727	7.59376	6469.64	8.77488	1	0	0	0.0225659	0.2968	0.904384
2017	187	441300	440000	0.790211	0.85949	9.36786	7.6979	2.04095	27.03	44.6058	1.92253	11.6471	9.95	0.0792678	1.92253	0.719924	7.74808	6873.75	8.83547	1	0	0	0.0209594	0.299854	0.892193
2018	187	441300	440000	0.816819	0.996327	9.59594	8.2353	2.10843	30.31	40.0151	9.96461	13.3612	10.25	0.0792606	9.96461	0.730122	7.88174	7256.61	8.88967	1	0	0	0.0217626	0.323092	0.96033
2011	188	441400	440000	0.993742	-0.970727	4.36945	1.6623	0.508202	23.44	16.1991	0.927767	9.22946	7.91	0.0863343	0.930504	0.316344	6.68969	109839	11.6068	1	0	0	0.0187878	0.708333	0.956312
2012	188	441400	440000	1.16364	-0.935302	4.59512	1.7425	0.555321	23.6	35.5433	1.02542	9.38244	8.37	0.0831141	1.0052	0.320581	6.86942	123241	11.7219	1	0	0	0.0202618	0.71125	0.936887
2013	188	441400	440000	1.19392	-0.635276	4.49981	1.5238	0.421207	7.92	0.303952	1.07135	9.4962	8.69	0.07912	1.03026	0.336272	7.04347	135467	11.8165	1	0	0	0.0223258	0.603121	0.934826
2014	188	441400	440000	1.1517	-0.588184	4.99721	2.0529	0.719253	8.45	21.3163	1.06948	9.59635	9.35	0.0782406	1.02016	0.315812	7.13342	148337	11.9072	1	0	0	0.023112	0.606407	0.935092
2015	188	441400	440000	1.19203	-0.474747	4.97673	2.2155	0.795478	7.65	26.4919	0.478482	8.87221	9.35	0.0833035	0.462731	0.275234	7.26167	155823	11.9565	1	0	0	0.0239815	0.593872	0.949087
2016	188	441400	440000	1.27195	-0.523973	5.20766	2.4032	0.876801	7.73667	26.3045	0.351698	8.64997	9.65	0.0824668	0.36273	0.274635	7.44422	165313	12.0156	1	0	0	0.0252722	0.617109	0.730667
2017	188	441400	440000	1.41718	-0.33663	7.42118	2.5909	0.952005	7.82333	26.1171	0.342231	8.65085	9.95	0.0816302	0.342231	0.274036	7.59854	175639	12.0762	1	0	0	0.0246268	0.624012	0.628269
2018	188	441400	440000	1.5624	0.67491	7.60986	2.7786	1.02195	7.91	25.9297	0.291543	8.52238	10.25	0.0807935	0.291543	0.273436	7.73219	185422	12.1304	1	0	0	0.0249495	0.613517	0.666644
2011	189	441500	440000	0.781516	-1.24139	4.00733	1.8682	0.624975	4.71	24.1691	3.56674	10.3252	7.91	0.0785419	3.57727	0.439889	7.11701	109839	11.6068	1	0	0	0.00953091	0.530457	0.985894
2012	189	441500	440000	0.79854	-1.05496	4.52179	2.0608	0.723094	4.83	50.6584	3.64155	10.4492	8.37	0.0794827	3.56974	0.467021	7.29674	123241	11.7219	1	0	0	0.00990076	0.484018	0.975033
2013	189	441500	440000	0.785061	-0.928705	4.27667	1.903	0.643432	5	26.7325	1.46103	9.63168	8.69	0.0789874	1.405	0.457275	7.47078	135467	11.8165	1	0	0	0.0104801	0.371841	0.978532
2014	189	441500	440000	0.822251	-0.871038	4.31749	2.3928	0.872464	4.93	29.7208	1.46244	9.69782	9.35	0.0792381	1.395	0.394277	7.56074	148337	11.9072	1	0	0	0.0113718	0.383327	0.978428
2015	189	441500	440000	0.846809	-0.707399	4.51086	2.5283	0.927547	5	36.1271	0.841525	9.20613	9.35	0.0811666	0.813823	0.135373	7.68898	155823	11.9565	1	0	0	0.0122978	0.381326	0.974302
2016	189	441500	440000	0.895281	-0.806337	4.58836	2.7351	1.00617	4.97667	35.3401	0.345363	8.39909	9.65	0.0804918	0.356196	0.148769	7.87153	165313	12.0156	1	0	0	0.0131496	0.393149	0.986548
2017	189	441500	440000	0.914594	-0.667124	6.80572	2.9419	1.07906	4.95333	34.5531	0.75714	9.21074	9.95	0.079817	0.75714	0.162164	8.02585	175639	12.0762	1	0	0	0.0127237	0.456654	0.989397
2018	189	441500	440000	0.933907	-0.566844	7.81803	3.1487	1.14699	4.93	33.7661	0.719211	9.23776	10.25	0.0791422	0.719211	0.17556	8.15951	185422	12.1304	1	0	0	0.0129366	0.491975	0.997668
2011	190	441600	440000	0.653628	-1.09376	4.23411	1.9505	0.668086	12.69	17.4088	1.98719	9.79116	7.91	0.0794798	1.99305	0.285047	6.87131	70140.7	11.1583	1	0	0	0.0164102	0.468483	0.975961
2012	190	441600	440000	0.682221	-1.07618	4.30407	2.0536	0.719594	14.52	34.0655	2.06307	9.88888	8.37	0.0764492	2.02239	0.27991	7.05104	78699.3	11.2734	1	0	0	0.0179246	0.48212	0.968452
2013	190	441600	440000	0.771746	-0.939319	4.64439	1.8846	0.633716	13.52	20.5496	1.99856	9.95764	8.69	0.0784818	1.9219	0.287455	7.22509	86506.3	11.368	1	0	0	0.0195115	0.498818	0.980974
2014	190	441600	440000	0.882116	-0.876357	4.8752	2.5208	0.924576	13.54	24.673	1.89435	10.0265	9.35	0.0775207	1.80699	0.287111	7.31504	94724.4	11.4587	1	0	0	0.0204815	0.494036	0.980188
2015	190	441600	440000	0.933713	-0.656998	5.27811	2.6401	0.970817	12.88	29.0378	1.14668	9.57665	9.35	0.0795013	1.10894	0.251431	7.44328	99505.3	11.508	1	0	0	0.0220963	0.49148	0.979442
2016	190	441600	440000	1.03858	-0.651276	5.46242	2.9205	1.07175	12.39	28.6061	0.680892	9.15926	9.65	0.0793088	0.702249	0.234368	7.62584	105565	11.5671	1	0	0	0.0225581	0.509784	0.943339
2017	190	441600	440000	1.18404	-0.627908	7.53155	3.2009	1.16343	11.9	28.1743	0.708348	9.25023	9.95	0.0791163	0.708348	0.217306	7.78015	112159	11.6277	1	0	0	0.0223272	0.518443	0.988078
2018	190	441600	440000	1.32951	-0.50679	7.83597	3.4813	1.24741	11.41	27.7425	4.22613	11.0977	10.25	0.0789238	4.22613	0.200243	7.91381	118406	11.6819	1	0	0	0.0224427	0.528227	0.996474
2011	191	441700	440000	0.789188	-1.16784	3.2581	3.149	1.14708	7.88	24.0382	2.00971	10.0829	7.91	0.0830723	2.01564	0.431207	7.27948	30424.2	10.323	1	0	0	0.0129892	0.589825	0.967833
2012	191	441700	440000	0.738829	-0.965996	3.52636	3.6096	1.2836	9.04	28.3684	1.11102	9.6358	8.37	0.0801965	1.08911	0.419059	7.45921	34136.5	10.4381	1	0	0	0.0130278	0.577549	0.971325
2013	191	441700	440000	0.648452	-0.902816	3.63759	3.6485	1.29432	9.5	28.8453	1.02394	9.71311	8.69	0.0790685	0.984663	0.469968	7.63326	37522.9	10.5327	1	0	0	0.0128655	0.471044	0.970266
2014	191	441700	440000	0.73808	-0.87359	4.06044	4.6938	1.54624	9.98	34.3187	0.645902	9.36905	9.35	0.0776729	0.616114	0.509456	7.72321	41087.6	10.6235	1	0	0	0.0137084	0.493437	0.953296
2015	191	441700	440000	0.851983	-0.69053	4.18965	4.9894	1.60732	8.12	44.7554	0.437763	9.04747	9.35	0.0796116	0.423352	0.39747	7.85146	43161.3	10.6727	1	0	0	0.0140888	0.512355	0.956962
2016	191	441700	440000	1.01927	-0.682891	4.40672	5.0431	1.61802	3.46622	42.9017	0.354243	8.85224	9.65	0.0790017	0.365354	0.298413	8.03401	45789.9	10.7318	1	0	0	0.0153289	0.510387	0.939109
2017	191	441700	440000	1.2285	-0.58588	7.68662	5.0968	1.62861	3.46622	41.0481	0.228981	8.44741	9.95	0.0783917	0.228981	0.199357	8.18833	48650.1	10.7924	1	0	0	0.0147089	0.525024	0.962685
2018	191	441700	440000	1.43772	-0.45756	8.09377	5.1505	1.63909	3.46622	39.1945	3.64128	11.2431	10.25	0.0777818	3.64128	0.1003	8.32198	51359.8	10.8466	1	0	0	0.0150189	0.625914	0.991005
2011	192	441800	440000	0.925967	-1.06055	4.62497	2.6957	0.991658	8.75	31.3164	2.46831	10.557	7.91	0.0794285	2.47559	0.534396	6.92034	8231.4	9.01571	1	0	0	0.016987	0.47715	0.946432
2012	192	441800	440000	1.094	-0.778768	4.7185	2.732	1.00503	11.23	34.0605	1.90342	10.3188	8.37	0.0791325	1.86588	0.505041	7.10007	9235.8	9.13084	1	0	0	0.0186098	0.497398	0.954052
2013	192	441800	440000	1.14819	-0.622254	5.11799	2.666	0.980579	10.45	32.2636	1.24689	9.96001	8.69	0.0783869	1.19906	0.499959	7.27412	10152	9.22543	1	0	0	0.020368	0.48744	0.957138
2014	192	441800	440000	1.07287	-0.557042	5.04343	3.1477	1.14667	11.8433	33.7533	1.22306	10.0322	9.35	0.07765	1.16665	0.479687	7.36407	11116.4	9.31618	1	0	0	0.0205679	0.482482	0.935425
2015	192	441800	440000	1.2388	-0.487481	5.76205	3.3392	1.20573	11.7878	41.6047	0.715535	9.56086	9.35	0.079882	0.69198	0.370412	7.49231	11677.5	9.36542	1	0	0	0.0216069	0.508021	0.942059
2016	192	441800	440000	1.30958	-0.43557	5.89807	3.6136	1.2847	12.0944	40.0188	0.497394	9.27968	9.65	0.0787753	0.512996	0.314841	7.67487	12388.7	9.42454	1	0	0	0.0219291	0.510969	0.878805
2017	192	441800	440000	1.38345	-0.302801	7.55276	3.888	1.35789	12.4011	38.4329	0.630702	9.57429	9.95	0.0776685	0.630702	0.25927	7.82918	13162.5	9.48513	1	0	0	0.021768	0.526956	0.891815
2018	192	441800	440000	1.45732	-0.22412	8.09682	4.1624	1.42609	12.7078	36.847	0.507401	9.41995	10.25	0.0765618	0.507401	0.203699	7.96284	13895.6	9.53933	1	0	0	0.0218486	0.529041	0.959677
2011	193	441900	440000	0.993596	2.44431	7.84502	5.747	1.74868	48.5807	142.148	4.14862	12.6282	7.91	0.0794285	2.47559	0.534396	6.92034	8231.4	9.01571	1	0	0	0.016987	0.665058	0.759493
2012	193	441900	440000	1.10101	2.68274	8.58223	5.8804	1.77162	54.054	157.579	4.33095	12.7277	8.37	0.0791325	1.86588	0.505041	7.10007	9235.8	9.13084	1	0	0	0.0186098	0.656386	0.738216
2013	193	441900	440000	1.17153	2.97541	8.66802	29.0477	3.36894	54.37	72.2725	4.61913	12.8835	8.69	0.0783869	1.19906	0.499959	7.27412	10152	9.22543	1	0	0	0.020368	0.166707	0.753865
2014	193	441900	440000	1.09745	2.75389	8.82923	7.0605	1.95452	72.87	77.526	4.95943	13.0235	9.35	0.07765	1.16665	0.479687	7.36407	11116.4	9.31618	1	0	0	0.0205679	0.165677	0.725198
2015	193	441900	440000	1.14022	2.73105	9.27181	7.5616	2.02308	73.04	99.6914	5.45964	13.1844	9.35	0.079882	0.69198	0.370412	7.49231	11677.5	9.36542	1	0	0	0.0216069	0.173835	0.775183
2016	193	441900	440000	1.14393	2.51182	9.43984	8.2682	2.11242	69.9254	87.5921	3.70324	12.8806	9.65	0.0787753	0.512996	0.314841	7.67487	12388.7	9.42454	1	0	0	0.0219291	0.179232	0.687717
2017	193	441900	440000	1.09663	2.70222	10.7189	8.9748	2.19442	66.8107	75.4928	1.46001	12.0546	9.95	0.0776685	1.46001	0.25927	7.82918	13162.5	9.48513	1	0	0	0.021768	0.189096	0.674293
2018	193	441900	440000	1.04933	3.09457	11.0972	9.6814	2.27021	63.6961	63.3936	0.989867	11.7539	10.25	0.0765618	0.989867	0.203699	7.96284	13895.6	9.53933	1	0	0	0.0218486	0.200324	0.904949
2011	194	445100	440000	0.703649	-1.03454	5.48894	2.4169	0.882486	11.7	32.633	1.25284	9.44074	7.91	0.084018	1.25654	0.42945	6.8887	14674.8	9.59388	1	0	0	0.0147975	0.570037	0.971601
2012	194	445100	440000	0.690602	-0.925815	5.42053	2.6252	0.965157	11.91	34.8195	1.29483	9.56156	8.37	0.0875144	1.26929	0.410393	7.06843	16465.4	9.70902	1	0	0	0.0155756	0.586758	0.968673
2013	194	445100	440000	0.66416	-0.779886	5.82895	2.9226	1.07247	2.66	33.5078	0.834027	9.22088	8.69	0.0862804	0.802038	0.433098	7.24248	18098.8	9.8036	1	0	0	0.0156694	0.409479	0.969775
2014	194	445100	440000	0.693416	0.456608	5.42495	3.1302	1.1411	3.02	37.6564	0.827136	9.29835	9.35	0.082081	0.78899	0.392656	7.33243	19818.1	9.89435	1	0	0	0.0160135	0.417029	0.970823
2015	194	445100	440000	0.746664	-0.700892	5.31812	3.3954	1.22242	3.38	46.9057	0.144635	7.62266	9.35	0.0836976	0.139874	0.319729	7.46068	20818.4	9.94359	1	0	0	0.0158797	0.436086	0.97077
2016	194	445100	440000	0.802798	-0.643667	4.79579	3.6956	1.30714	2.71533	46.613	0.226131	8.14032	9.65	0.0824765	0.233224	0.30268	7.64323	22086.3	10.0027	1	0	0	0.0160941	0.429295	0.966903
2017	194	445100	440000	0.857245	-0.584911	8.34925	3.9958	1.38524	2.05066	46.3202	0.225422	8.17329	9.95	0.0812554	0.225422	0.285632	7.79755	23465.8	10.0633	1	0	0	0.0159869	0.436756	0.961436
2018	194	445100	440000	0.911692	-0.428016	8.57111	4.296	1.45768	1.38599	46.0275	0.307374	8.53582	10.25	0.0800344	0.307374	0.268583	7.9312	24772.8	10.1175	1	0	0	0.0160405	0.478384	0.984835
2011	195	445200	440000	0.492911	-0.580735	4.21951	2.078	0.731406	5.92	24.6759	0.897602	9.74601	7.91	0.0798469	0.90025	0.374041	6.86905	14674.8	9.59388	1	0	0	0.013322	0.636876	0.966905
2012	195	445200	440000	0.462289	-0.458791	4.67283	2.3532	0.855776	6.82	26.8593	0.876006	9.85219	8.37	0.0789837	0.85873	0.379288	7.04878	16465.4	9.70902	1	0	0	0.0136534	0.643603	0.966662
2013	195	445200	440000	0.431196	-0.12933	4.83628	2.3504	0.854586	3.3	25.6536	0.885396	10.002	8.69	0.0790482	0.851438	0.407303	7.22282	18098.8	9.8036	1	0	0	0.0140003	0.436252	0.947197
2014	195	445200	440000	0.478353	-0.0199798	4.67283	2.96	1.08519	3.67	30.2246	0.864047	10.0811	9.35	0.0805823	0.824199	0.393183	7.31278	19818.1	9.89435	1	0	0	0.0144254	0.423863	0.953877
2015	195	445200	440000	0.528859	0.0256776	5.0814	3.1255	1.13959	6.03	37.3648	0.133876	8.27614	9.35	0.0813312	0.129469	0.279561	7.44102	20818.4	9.94359	1	0	0	0.014594	0.419031	0.939256
2016	195	445200	440000	0.625875	0.0484571	5.11399	3.3027	1.19474	7.06333	40.6411	0.0985783	8.03008	9.65	0.0805107	0.10167	0.275879	7.62357	22086.3	10.0027	1	0	0	0.0149966	0.416683	0.953659
2017	195	445200	440000	0.69812	0.514426	8.2769	3.4799	1.247	8.09667	43.9174	0.0544255	7.42655	9.95	0.0796902	0.0544255	0.272198	7.77789	23465.8	10.0633	1	0	0	0.0147953	0.451652	0.935884
2018	195	445200	440000	0.770366	1.64266	8.43316	3.6571	1.29667	9.13	47.1938	0.0481997	7.38461	10.25	0.0788697	0.0481997	0.268517	7.91154	24772.8	10.1175	1	0	0	0.0148959	0.543509	0.991206
2011	196	445300	440000	0.768778	-1.0956	3.71357	2.0302	0.708134	2.95	18.1276	1.22534	9.12249	7.91	0.0821728	1.22896	0.386065	6.87561	14674.8	9.59388	1	0	0	0.0190047	0.501156	0.952807
2012	196	445300	440000	0.722499	-0.919204	3.82864	2.2539	0.812662	3.01	19.2535	1.25928	9.26559	8.37	0.0814912	1.23445	0.386335	7.05534	16465.4	9.70902	1	0	0	0.0195095	0.522145	0.954391
2013	196	445300	440000	0.798887	-0.816598	4.17439	2.0769	0.730876	3.06	19.6246	1.18151	9.31019	8.69	0.0805905	1.13619	0.41952	7.22939	18098.8	9.8036	1	0	0	0.0201963	0.49835	0.966254
2014	196	445300	440000	0.78803	-0.832772	4.07754	2.7252	1.00254	3.01	20.6684	1.03127	9.27172	9.35	0.0783161	0.983706	0.397099	7.31935	19818.1	9.89435	1	0	0	0.0204756	0.499414	0.965746
2015	196	445300	440000	0.858318	-0.373632	4.60517	2.9078	1.0674	6.27	23.8105	0.492251	8.60355	9.35	0.0798595	0.476046	0.372889	7.44759	20818.4	9.94359	1	0	0	0.0212291	0.533009	0.97475
2016	196	445300	440000	0.929435	-0.135595	4.69745	3.1502	1.14747	7.32333	26.7874	0.352406	8.35679	9.65	0.0788135	0.36346	0.34815	7.63014	22086.3	10.0027	1	0	0	0.0214783	0.512446	0.931325
2017	196	445300	440000	1.0469	-0.486024	6.79234	3.3926	1.2216	8.37667	29.7644	0.225203	7.94094	9.95	0.0777675	0.225203	0.32341	7.78446	23465.8	10.0633	1	0	0	0.0213537	0.573354	0.958997
2018	196	445300	440000	1.16437	-0.14251	7.20042	3.635	1.29061	9.43	32.7413	0.293055	8.25946	10.25	0.0767216	0.293055	0.29867	7.91811	24772.8	10.1175	1	0	0	0.021416	0.611439	0.990478
2011	197	450100	450000	1.29752	1.62082	6.68461	3.1172	1.13694	12.08	21.8052	1.08736	10.5278	5.3	0.0979176	1.09057	0.616235	6.93394	37850.7	10.5414	0	1	0	0.0432896	0.632902	0.907272
2012	197	450100	450000	1.26941	2.09109	7.37526	3.5133	1.25656	12.14	36.5573	0.406542	9.66789	6.19	0.0990339	0.398525	0.610126	7.11367	42469.3	10.6565	0	1	0	0.0444573	0.618846	0.89846
2013	197	450100	450000	1.20873	0.570028	7.998	3.8723	1.35385	12.61	25.2799	1.3328	10.9686	6.34	0.104697	1.28168	0.612448	7.28772	46682.3	10.7511	0	1	0	0.044941	0.586527	0.909601
2014	197	450100	450000	1.22038	0.921372	8.56217	4.3303	1.46564	13.58	27.7918	0.515213	10.1341	6.51	0.0999615	0.491452	0.590094	7.37767	51117.1	10.8419	0	1	0	0.0449638	0.573331	0.903307
2015	197	450100	450000	1.259	1.02306	8.93089	4.9066	1.59058	14.13	35.8848	0.585704	10.3422	6.54	0.100553	0.566423	0.563959	7.50592	53697	10.8911	0	1	0	0.0483461	0.57467	0.918364
2016	197	450100	450000	1.31854	1.18079	9.19448	5.2723	1.66247	14.96	33.94	0.277523	9.67778	6.72	0.100838	0.286228	0.532884	7.68847	56967.3	10.9502	0	1	0	0.0494839	0.568703	0.944328
2017	197	450100	450000	1.63003	1.52525	7.21377	5.638	1.72953	15.79	31.9952	0.354019	10.0276	6.9	0.101122	0.354019	0.50181	7.84279	60525.6	11.0108	0	1	0	0.048915	0.586024	0.936098
2018	197	450100	450000	1.94152	1.86586	8.72518	6.0037	1.79238	16.62	30.0505	0.225077	9.55208	7.08	0.101407	0.225077	0.470736	7.97644	63896.8	11.065	0	1	0	0.0491994	0.614794	0.973964
2011	198	450200	450000	0.438464	-0.859808	5.42495	4.1832	1.43108	13.9	18.4764	1.43263	10.4672	5.3	0.0880075	1.43685	0.485406	6.77993	32550.6	10.3906	0	1	0	0.0178613	0.552284	0.918048
2012	198	450200	450000	0.458267	-0.692344	6.79571	4.7795	1.56434	13.87	27.7609	1.25482	10.4766	6.19	0.0880743	1.23007	0.513408	6.95966	36522.5	10.5057	0	1	0	0.0180207	0.567845	0.874137
2013	198	450200	450000	0.451679	-0.547074	8.01961	5.4034	1.68703	15.62	22.0054	1.17083	10.5063	6.34	0.0874036	1.12592	0.520075	7.13371	40145.5	10.6003	0	1	0	0.0196926	0.430924	0.903415
2014	198	450200	450000	0.562847	-0.443145	8.422	5.7049	1.74133	16.11	27.9003	0.291191	9.20894	6.51	0.087206	0.277762	0.509	7.22366	43959.3	10.691	0	1	0	0.0195785	0.437194	0.87413
2015	198	450200	450000	0.638437	-0.281041	8.76171	5.8869	1.77273	16.43	34.5447	0.0452192	7.38647	6.54	0.0879832	0.0437306	0.47358	7.3519	46178	10.7403	0	1	0	0.0210526	0.429948	0.902539
2016	198	450200	450000	0.686613	-0.179473	8.98745	6.2855	1.83825	16.8633	36.4632	0.0722015	7.92913	6.72	0.0885418	0.0744662	0.468742	7.53446	48990.3	10.7994	0	1	0	0.0225239	0.438577	0.871544
2017	198	450200	450000	0.731784	-0.0490144	7.67508	6.6841	1.89973	17.2967	38.3817	1.58668	11.1257	6.9	0.0891003	1.58668	0.463903	7.68877	52050.4	10.86	0	1	0	0.0217883	0.424556	0.909843
2018	198	450200	450000	0.776955	0.149885	8.21257	7.0827	1.95766	17.73	40.3002	1.69649	11.2953	7.08	0.0896589	1.69649	0.459065	7.82243	54949.5	10.9142	0	1	0	0.0221561	0.40193	0.974444
2011	199	450300	450000	0.749625	-0.592101	6.45205	2.3786	0.866512	9.91	20.4114	0.166438	8.147	5.3	0.0964517	0.166929	0.347045	7.04585	29610.2	10.2959	0	1	0	0.0184461	0.668515	0.940833
2012	199	450300	450000	0.739408	-0.609404	7.05186	3.0849	1.12652	10.29	37.6184	0.181185	8.33759	6.19	0.0967568	0.177612	0.405647	7.22558	33223.2	10.411	0	1	0	0.0193039	0.647042	0.938152
2013	199	450300	450000	0.7133	-0.459994	7.74457	3.1761	1.15565	11.47	22.1162	0.196047	8.52655	6.34	0.0965394	0.188528	0.387358	7.39963	36519	10.5056	0	1	0	0.0198611	0.600517	0.942333
2014	199	450300	450000	0.738543	-0.412373	8.15766	3.7288	1.31609	12.58	24.6026	0.510638	9.58101	6.51	0.097835	0.487088	0.397073	7.48959	39988.3	10.5963	0	1	0	0.0200285	0.598535	0.944816
2015	199	450300	450000	0.779815	-0.152069	8.53248	3.9329	1.36938	9.88	29.6837	2.16279	11.086	6.54	0.100744	2.09159	0.37619	7.61783	42006.6	10.6456	0	1	0	0.0214305	0.591253	0.951151
2016	199	450300	450000	0.847344	-0.144847	8.76301	4.1216	1.41624	9.72	30.3646	0.505748	9.68887	6.72	0.100092	0.521612	0.364199	7.80038	44564.8	10.7047	0	1	0	0.02346	0.598855	0.935182
2017	199	450300	450000	1.21813	0.0405735	7.79194	4.3103	1.46101	9.56	31.0455	0.131591	8.33783	6.9	0.0994404	0.131591	0.352207	7.9547	47348.4	10.7653	0	1	0	0.0224453	0.620185	0.960731
2018	199	450300	450000	1.58892	0.278817	8.00903	4.499	1.50386	9.4	31.7264	0.16116	8.51999	7.08	0.0987889	0.16116	0.340216	8.08835	49985.7	10.8195	0	1	0	0.0229526	0.661233	0.990049
2011	200	450400	450000	0.385867	-1.20078	3.8712	2.5394	0.931928	11.74	17.036	1.82353	9.94362	5.3	0.0758201	1.82891	0.378821	6.86746	16069.5	9.68468	0	1	0	0.0130599	0.667093	0.96943
2012	200	450400	450000	0.385542	-1.11708	5.50533	2.8523	1.04813	11.52	39.165	0.565429	8.897	6.19	0.0763623	0.554278	0.463725	7.04719	18030.3	9.79981	0	1	0	0.0135272	0.65601	0.959796
2013	200	450400	450000	0.338331	-0.941616	6.00141	2.9515	1.08231	11.66	19.1319	0.196698	8.01599	6.34	0.0761955	0.189154	0.486405	7.22124	19819	9.89439	0	1	0	0.0131234	0.574975	0.96403
2014	200	450400	450000	0.463161	-0.971447	6.51767	3.1293	1.14081	10.88	26.4089	0.0651974	6.98286	6.51	0.0764229	0.0621906	0.478515	7.3112	21701.8	9.98515	0	1	0	0.0138801	0.584322	0.960617
2015	200	450400	450000	0.532411	-0.773588	6.75693	3.6104	1.28382	13.4	31.1569	0.0858001	7.27031	6.54	0.0806182	0.0829756	0.430185	7.43944	22797.1	10.0344	0	1	0	0.0146844	0.598316	0.963141
2016	200	450400	450000	0.532344	-0.763184	7.00579	3.9072	1.36282	13.72	30.8466	0.0228973	6.03548	6.72	0.0809547	0.0236155	0.419357	7.62199	24185.5	10.0935	0	1	0	0.0150286	0.589938	0.965069
2017	200	450400	450000	0.8298	-0.679576	6.38856	4.204	1.43604	14.04	30.5362	0.0522186	6.98934	6.9	0.0812913	0.0522186	0.408528	7.77631	25696.1	10.1541	0	1	0	0.0148565	0.565478	0.967939
2018	200	450400	450000	1.12725	-0.509	6.88449	4.5008	1.50426	14.36	30.2259	0.075478	7.09589	7.08	0.0816278	0.075478	0.397699	7.90996	27127.4	10.2083	0	1	0	0.0149425	0.696245	0.988785
2011	201	450500	450000	0.837883	-1.24448	4.36945	3.2103	1.16636	12.36	23.0139	1.16795	9.10565	5.3	0.0840462	1.1714	0.43787	7.97187	6301.59	8.74856	0	1	0	0.0156873	0.526132	0.973149
2012	201	450500	450000	0.621567	-1.15959	5.70044	4.0418	1.39669	12.82	43.015	0.533338	8.56102	6.19	0.0829398	0.52282	0.416598	8.1516	7070.52	8.86369	0	1	0	0.0143711	0.519648	0.976703
2013	201	450500	450000	0.584776	-1.02348	6.64509	4.3491	1.46997	13.5	27.4861	0.746079	9.04958	6.34	0.0807995	0.717464	0.422657	8.32565	7771.92	8.95827	0	1	0	0.0142112	0.577762	0.978158
2014	201	450500	450000	0.550282	-0.992967	6.14633	5.3603	1.67902	13.83	30.7659	1.12104	9.60918	6.51	0.0828103	1.06934	0.450094	8.41561	8510.25	9.04903	0	1	0	0.0137272	0.564192	0.978025
2015	201	450500	450000	0.627626	-0.822115	6.70686	5.5248	1.70925	14.01	37.8033	1.34354	9.83151	6.54	0.0850241	1.29931	0.36576	8.54385	8939.77	9.09827	0	1	0	0.0138174	0.568664	0.976662
2016	201	450500	450000	0.611859	-0.802295	6.59805	6.158	1.81775	14.29	37.3933	1.34347	9.95228	6.72	0.0871173	1.38561	0.333671	8.7264	9484.22	9.15738	0	1	0	0.0134186	0.581067	0.968607
2017	201	450500	450000	0.673622	0.00754863	6.02828	6.7912	1.91563	14.57	36.9832	0.442218	9.04133	6.9	0.0892106	0.442218	0.301582	8.88072	10076.6	9.21797	0	1	0	0.013618	0.610699	0.967803
2018	201	450500	450000	0.735386	-0.62502	6.29895	7.4244	2.00477	14.85	36.5732	0.269903	8.53405	7.08	0.0913039	0.269903	0.269493	9.01437	10637.9	9.27218	0	1	0	0.0135183	0.63581	0.992173
2011	202	450700	450000	0.6875	-1.2204	3.3673	2.2926	0.829687	5.83	20.1695	1.51277	9.62839	5.3	0.0741059	1.51723	0.263652	7.37619	5254.38	8.56682	0	1	0	0.0139362	0.651974	0.971647
2012	202	450700	450000	0.81377	-1.0694	4.8828	2.2147	0.795117	6.42	51.2693	1.47557	9.67029	6.19	0.0748052	1.44647	0.274096	7.55592	5895.52	8.68195	0	1	0	0.0152233	0.612048	0.97543
2013	202	450700	450000	0.805186	-0.952529	5.82305	1.8986	0.641117	7.31	23.3649	4.60519	10.8949	6.34	0.0764985	4.42856	0.33644	7.72997	6480.36	8.77653	0	1	0	0.0157443	0.562887	0.967572
2014	202	450700	450000	0.950555	-0.97088	6.68085	2.6971	0.992177	7.14	28.9964	1.23811	9.70729	6.51	0.0763869	1.18101	0.335499	7.81992	7095.99	8.86729	0	1	0	0.0151173	0.549581	0.960085
2015	202	450700	450000	0.936418	-0.790886	6.42325	2.956	1.08384	8.07	33.847	2.20594	10.3844	6.54	0.0805685	2.13332	0.263776	7.94816	7454.14	8.91652	0	1	0	0.0144588	0.54692	0.959064
2016	202	450700	450000	0.828036	-0.717432	6.75887	3.416	1.22847	8.26667	33.7316	0.705857	9.39922	6.72	0.0814057	0.727997	0.255119	8.13072	7908.11	8.97564	0	1	0	0.0136237	0.543223	0.967202
2017	202	450700	450000	0.895603	-0.637631	4.68213	3.876	1.3548	8.46333	33.6162	1.14009	10.0514	6.9	0.0822428	1.14009	0.246462	8.28503	8402.06	9.03623	0	1	0	0.0140413	0.575288	0.964396
2018	202	450700	450000	0.963169	-0.504961	6.81235	4.336	1.46695	8.66	33.5007	0.410586	9.01639	7.08	0.08308	0.410586	0.237805	8.41869	8870.05	9.09044	0	1	0	0.0138325	0.637138	0.989039
2011	203	450900	450000	0.758007	-0.931296	4.89784	1.8501	0.61524	8.23	19.4297	0.381812	8.70732	5.3	0.0754369	0.382938	0.306401	7.32434	10056	9.21593	0	1	0	0.0134119	0.609125	0.979458
2012	203	450900	450000	0.809687	-0.809242	5.63121	1.9822	0.684207	8.86	44.0335	0.109799	7.53849	6.19	0.0760185	0.107634	0.340358	7.50407	11283.1	9.33106	0	1	0	0.0143932	0.617647	0.971293
2013	203	450900	450000	0.812699	-0.685803	6.89061	1.7096	0.536259	8.87	21.4521	0.145194	7.90175	6.34	0.0764498	0.139625	0.36474	7.67811	12402.4	9.42564	0	1	0	0.015224	0.557886	0.972043
2014	203	450900	450000	0.847166	-0.637283	7.20934	2.3784	0.866428	8.89	25.8996	0.142456	7.99564	6.51	0.0765397	0.135886	0.380112	7.76807	13580.6	9.5164	0	1	0	0.015281	0.557447	0.965577
2015	203	450900	450000	0.867182	-0.445921	7.45182	2.5444	0.933895	9.51	30.7037	0.152347	8.13769	6.54	0.0795153	0.147332	0.341798	7.89631	14266	9.56564	0	1	0	0.0158281	0.564519	0.972847
2016	203	450900	450000	0.918224	-0.31246	7.64619	2.7111	0.997354	9.73	31.1517	0.107469	7.86057	6.72	0.0793241	0.11084	0.330052	8.07886	15134.8	9.62475	0	1	0	0.0170615	0.577611	0.961212
2017	203	450900	450000	1.16027	-0.151776	5.69709	2.8778	1.05703	9.95	31.5998	0.12046	8.06432	6.9	0.0791328	0.12046	0.318306	8.23318	16080.2	9.68534	0	1	0	0.0164448	0.643925	0.970348
2018	203	450900	450000	1.40232	1.24241	7.4668	3.0445	1.11334	10.17	32.0479	0.201676	8.52892	7.08	0.0789416	0.201676	0.30656	8.36683	16975.8	9.73955	0	1	0	0.0167531	0.681401	0.989036
2011	204	451000	450000	0.484126	-1.09106	3.71357	1.8867	0.634829	11.45	13.4086	0.0760006	6.65286	5.3	0.0754369	0.382938	0.306401	7.32434	10056	9.21593	0	1	0	0.0134119	0.690171	0.906738
2012	204	451000	450000	0.492341	-0.996111	5.44674	2.1539	0.76728	12.29	27.8193	0.0858676	6.91473	6.19	0.0760185	0.107634	0.340358	7.50407	11283.1	9.33106	0	1	0	0.0143932	0.670726	0.871877
2013	204	451000	450000	0.513659	-0.86939	5.84354	1.9511	0.668393	5.37	15.6472	0.0153015	5.25227	6.34	0.0764498	0.139625	0.36474	7.67811	12402.4	9.42564	0	1	0	0.015224	0.671395	0.877478
2014	204	451000	450000	0.549457	-0.870944	6.2519	2.5806	0.948022	12.16	18.5397	0.014102	5.3033	6.51	0.0765397	0.135886	0.380112	7.76807	13580.6	9.5164	0	1	0	0.015281	0.697448	0.881825
2015	204	451000	450000	0.58517	-0.702557	6.80351	2.7363	1.00661	12.52	21.1094	0.0986018	7.31389	6.54	0.0795153	0.147332	0.341798	7.89631	14266	9.56564	0	1	0	0.0158281	0.707188	0.922629
2016	204	451000	450000	0.567173	-0.604471	7.04258	3.0881	1.12756	17.1667	21.2194	0.0172803	5.70044	6.72	0.0793241	0.11084	0.330052	8.07886	15134.8	9.62475	0	1	0	0.0170615	0.716564	0.912086
2017	204	451000	450000	0.654618	-0.494808	4.46591	3.4399	1.23544	21.8133	21.3294	0.346695	8.89987	6.9	0.0791328	0.346695	0.318306	8.23318	16080.2	9.68534	0	1	0	0.0164448	0.728235	0.941117
2018	204	451000	450000	0.742063	-0.347085	6.46925	3.7917	1.33281	26.46	21.4393	0.00798998	4.98361	7.08	0.0789416	0.00798998	0.30656	8.36683	16975.8	9.73955	0	1	0	0.0167531	0.729808	0.979356
2011	205	451100	450000	0.680915	-1.31058	4.94164	1.8163	0.596801	2.67	16.9036	1.49562	9.02124	5.3	0.0754369	0.382938	0.306401	7.32434	5871.73	8.6779	0	1	0	0.0134119	0.734807	0.962896
2012	205	451100	450000	0.682345	-1.22679	5.30827	1.9904	0.688336	2.57	33.4871	1.47027	9.10498	6.19	0.0760185	0.107634	0.340358	7.50407	6588.2	8.79304	0	1	0	0.0143932	0.756046	0.975657
2013	205	451100	450000	0.68754	-1.16949	5.95584	1.8113	0.594045	2.77	17.9698	1.02393	8.81567	6.34	0.0764498	0.139625	0.36474	7.67811	7241.76	8.88762	0	1	0	0.015224	0.754774	0.975216
2014	205	451100	450000	0.824656	-0.983581	6.49979	2.2345	0.804017	2.7	20.3558	1.29524	9.10698	6.51	0.0765397	0.135886	0.380112	7.76807	7929.73	8.97837	0	1	0	0.015281	0.764995	0.974998
2015	205	451100	450000	0.934259	-0.997904	6.40688	2.3178	0.840618	2.72	23.6478	0.108684	6.67203	6.54	0.0795153	0.147332	0.341798	7.89631	8329.95	9.02761	0	1	0	0.0158281	0.793319	0.969912
2016	205	451100	450000	0.922832	-0.932947	6.64942	2.5499	0.936054	2.68	23.5911	0.165415	7.19369	6.72	0.0793241	0.11084	0.330052	8.07886	8837.26	9.08673	0	1	0	0.0170615	0.811916	0.982666
2017	205	451100	450000	1.09316	-0.804437	5.96871	2.782	1.02317	2.64	23.5344	0.0782668	6.50279	6.9	0.0791328	0.0782668	0.318306	8.23318	9389.25	9.14732	0	1	0	0.0164448	0.816871	0.982106
2018	205	451100	450000	1.26348	-0.766721	6.27476	3.0141	1.1033	2.6	23.4778	0.0521502	6.19032	7.08	0.0789416	0.0521502	0.30656	8.36683	9912.22	9.20152	0	1	0	0.0167531	0.838033	0.994369
2011	206	451200	450000	0.852927	-1.16406	2.99573	1.5141	0.414821	5.41	14.0371	0.108306	6.75809	5.3	0.0754369	0.382938	0.306401	7.32434	5034.87	8.52414	0	1	0	0.0134119	0.674004	0.838121
2012	206	451200	450000	1.10147	-1.06456	4.40672	1.4472	0.369631	4.8	27.5084	0.123648	6.85224	6.19	0.0760185	0.107634	0.340358	7.50407	5649.23	8.63927	0	1	0	0.0143932	0.676181	0.837973
2013	206	451200	450000	1.0805	-0.949834	5.53339	1.2769	0.244435	6.24	14.9782	0.92089	8.93049	6.34	0.0764498	0.139625	0.36474	7.67811	6209.64	8.73386	0	1	0	0.015224	0.696338	0.814989
2014	206	451200	450000	1.26106	-0.927528	5.87774	1.7474	0.558129	6.3	18.7875	1.13681	9.27012	6.51	0.0765397	0.135886	0.380112	7.76807	6799.56	8.82461	0	1	0	0.015281	0.710964	0.849101
2015	206	451200	450000	1.38597	-0.746648	6.29711	1.7841	0.578914	7.68	21.9656	0.0509544	6.19236	6.54	0.0795153	0.147332	0.341798	7.89631	7142.74	8.87385	0	1	0	0.0158281	0.736041	0.869634
2016	206	451200	450000	1.53371	-0.658085	6.51372	1.8842	0.633503	8.18	21.6801	0.0190109	5.26786	6.72	0.0793241	0.11084	0.330052	8.07886	7577.74	8.93297	0	1	0	0.0170615	0.747719	0.956086
2017	206	451200	450000	1.52261	-0.549625	5.97381	1.9843	0.685266	8.68	21.3946	0.020689	5.46383	6.9	0.0791328	0.020689	0.318306	8.23318	8051.06	8.99356	0	1	0	0.0164448	0.775027	0.950437
2018	206	451200	450000	1.51152	-0.369097	6.32794	2.0844	0.734481	9.18	21.1091	0.00424813	3.95124	7.08	0.0789416	0.00424813	0.30656	8.36683	8499.5	9.04776	0	1	0	0.0167531	0.799068	0.985144
2011	207	451300	450000	0.578682	-1.29364	3.82864	2.3055	0.835298	2.3	18.3444	0.464378	8.16223	5.3	0.0754369	0.382938	0.306401	7.32434	5034.87	8.52414	0	1	0	0.0134119	0.5982	0.857546
2012	207	451300	450000	0.640523	-1.24222	4.31749	2.4183	0.883065	4.53	37.242	0.302782	7.7907	6.19	0.0760185	0.107634	0.340358	7.50407	5649.23	8.63927	0	1	0	0.0143932	0.632794	0.860332
2013	207	451300	450000	0.736261	-1.03834	4.94876	2.0139	0.700073	5.49	19.1506	0.282297	7.72312	6.34	0.0764498	0.139625	0.36474	7.67811	6209.64	8.73386	0	1	0	0.015224	0.600712	0.88256
2014	207	451300	450000	0.830676	-1.10704	5.33272	2.5563	0.938561	5.48	23.8807	0.0983695	6.73578	6.51	0.0765397	0.135886	0.380112	7.76807	6799.56	8.82461	0	1	0	0.015281	0.58422	0.905717
2015	207	451300	450000	0.931202	-0.939939	5.5835	2.5667	0.942621	5.67	26.7442	0.342498	7.99497	6.54	0.0795153	0.147332	0.341798	7.89631	7142.74	8.87385	0	1	0	0.0158281	0.603799	0.901402
2016	207	451300	450000	1.00777	-0.897887	5.79808	2.6885	0.988983	5.72667	26.7235	0.260394	7.7757	6.72	0.0793241	0.11084	0.330052	8.07886	7577.74	8.93297	0	1	0	0.0170615	0.65065	0.947373
2017	207	451300	450000	1.10649	-0.843804	5.71703	2.8103	1.03329	5.78333	26.7028	0.199208	7.62706	6.9	0.0791328	0.199208	0.318306	8.23318	8051.06	8.99356	0	1	0	0.0164448	0.678484	0.932483
2018	207	451300	450000	1.20521	-0.723347	5.92158	2.9321	1.07572	5.84	26.6822	0.00139512	2.70805	7.08	0.0789416	0.00139512	0.30656	8.36683	8499.5	9.04776	0	1	0	0.0167531	0.682511	0.977149
2011	208	451400	450000	0.7571	-1.29147	2.70805	2.4557	0.898412	5.09	18.2506	0.293032	7.71334	5.3	0.0754369	0.382938	0.306401	7.32434	5034.87	8.52414	0	1	0	0.0134119	0.567175	0.954494
2012	208	451400	450000	0.786308	-1.18423	4.14313	2.6288	0.966527	5.16	36.4553	0.438109	8.19119	6.19	0.0760185	0.107634	0.340358	7.50407	5649.23	8.63927	0	1	0	0.0143932	0.575352	0.938608
2013	208	451400	450000	0.753179	-1.09364	4.60517	2.3669	0.861581	5.19	21.74	0.504181	8.4288	6.34	0.0764498	0.139625	0.36474	7.67811	6209.64	8.73386	0	1	0	0.015224	0.628655	0.969472
2014	208	451400	450000	0.810539	-1.08992	5.68698	3.1944	1.1614	8.18	25.812	0.627325	8.7529	6.51	0.0765397	0.135886	0.380112	7.76807	6799.56	8.82461	0	1	0	0.015281	0.64039	0.964085
2015	208	451400	450000	0.921183	-0.94596	6.08677	3.3355	1.20462	6.03	30.0162	0.69538	8.90558	6.54	0.0795153	0.147332	0.341798	7.89631	7142.74	8.87385	0	1	0	0.0158281	0.656575	0.972006
2016	208	451400	450000	0.926264	-0.882841	6.42703	3.7161	1.31267	7.30667	31.6508	0.149947	7.48661	6.72	0.0793241	0.11084	0.330052	8.07886	7577.74	8.93297	0	1	0	0.0170615	0.673499	0.971835
2017	208	451400	450000	0.882775	-0.801106	4.15888	4.0967	1.41018	8.58333	33.2854	0.0263243	5.9162	6.9	0.0791328	0.0263243	0.318306	8.23318	8051.06	8.99356	0	1	0	0.0164448	0.684516	0.969659
2018	208	451400	450000	0.839286	-0.696816	5.7869	4.4773	1.49902	9.86	34.9199	0.207425	8.09377	7.08	0.0789416	0.207425	0.30656	8.36683	8499.5	9.04776	0	1	0	0.0167531	0.731511	0.988675
2011	209	460100	460000	2.74138	-0.66162	6.29527	3.5669	1.2717	13.63	18.0891	3.67721	10.6147	4.71	0.103484	3.68806	0.612834	7.72812	19083.1	9.85656	1	0	0	0.0675077	0.614823	0.995957
2012	209	460100	460000	2.78279	-0.549697	6.39859	3.8634	1.35155	15.09	27.0185	3.55973	10.7201	5.44	0.101868	3.48954	0.642705	7.90785	21411.7	9.97169	1	0	0	0.0611752	0.610716	0.994371
2013	209	460100	460000	2.90079	-0.445626	6.38688	5.5499	1.71378	8.98	16.9915	3.64487	10.8435	5.67	0.134879	3.50508	0.657075	8.0819	23535.7	10.0663	1	0	0	0.0601524	0.762032	0.993687
2014	209	460100	460000	3.75753	-0.349167	6.44095	4.9943	1.6083	8.97	23.9843	1.94545	10.4036	5.94	0.10994	1.85573	0.663381	8.17185	25771.6	10.157	1	0	0	0.0558963	0.664433	0.99366
2015	209	460100	460000	3.93974	-0.332137	6.65929	5.2534	1.65888	10.15	33.0533	1.61432	10.2794	6.22	0.10548	1.56117	0.652326	8.30009	27072.3	10.2063	1	0	0	0.0655687	0.699296	0.993226
2016	209	460100	460000	4.11147	-0.360206	6.74876	5.6315	1.72838	10.5367	26.1222	0.183113	8.182	6.52	0.102149	0.188856	0.576667	8.48265	28721.1	10.2654	1	0	0	0.0717942	0.714936	0.995555
2017	209	460100	460000	4.17779	-0.164885	7.28001	6.0096	1.79336	10.9233	19.1912	0.133563	7.96693	6.82	0.098817	0.133563	0.501008	8.63696	30515.1	10.326	1	0	0	0.0686814	0.739873	0.992319
2018	209	460100	460000	4.24412	-0.0807774	7.71155	6.3877	1.85437	11.31	12.2601	1.08121	10.1409	7.12	0.0954852	1.08121	0.425349	8.77062	32214.7	10.3802	1	0	0	0.0702378	0.768172	0.997462
2011	210	460200	460000	2.94986	-1.28508	2.07944	4.5421	1.51339	6.66	27.7011	5.10561	10.0211	4.71	0.101005	5.12068	0.698914	6.80931	2400.82	7.78357	1	0	0	0.0303113	0.875654	1
2012	210	460200	460000	3.16893	-1.2847	3.3673	4.6366	1.53398	6.88	32.7849	4.5879	10.0681	5.44	0.102049	4.49743	0.72821	6.98904	2693.78	7.8987	1	0	0	0.0294838	0.842813	1
2013	210	460200	460000	3.38563	-1.08634	3.82864	6.4395	1.86245	7	26.2738	4.17276	10.0941	5.67	0.101455	4.01272	0.763406	7.16308	2961	7.99328	1	0	0	0.0413539	0.855986	1
2014	210	460200	460000	3.05642	-0.910428	3.97029	5.4584	1.69716	7.34	25.3329	3.684	10.0437	5.94	0.102631	3.5141	0.741631	7.25304	3242.3	8.08404	1	0	0	0.0430565	0.859675	0.999766
2015	210	460200	460000	3.19961	-0.954755	4.11087	5.8486	1.7662	7.51	40.1656	2.2137	9.61454	6.22	0.102686	2.14083	0.751527	7.38128	3405.94	8.13328	1	0	0	0.0477401	0.863711	0.999991
2016	210	460200	460000	3.32779	-0.765347	4.2244	6.3273	1.84487	7.79333	27.5461	2.81986	9.94381	6.52	0.101972	2.9083	0.712252	7.56383	3613.36	8.19239	1	0	0	0.0538463	0.870299	0.999579
2017	210	460200	460000	3.393	-0.871814	4.85981	6.806	1.9178	8.07667	14.9266	0.856106	8.85979	6.82	0.101258	0.856106	0.672977	7.71815	3839.06	8.25298	1	0	0	0.0507932	0.890875	0.999916
2018	210	460200	460000	3.45821	-0.800519	5.2933	7.2847	1.98578	8.36	2.30704	1.12285	9.24793	7.12	0.100544	1.12285	0.633702	7.8518	4052.89	8.30719	1	0	0	0.0523198	0.900602	0.999951
2011	211	500000	500000	0.65343	8.96117	8.87613	3.45	1.23837	6.14	25.6575	6.77328	13.8671	5.86	0.101005	5.12068	0.698914	6.80931	307493	12.6362	0	1	0	0.0303113	0.483567	0.365399
2012	211	500000	500000	0.752148	4.18267	9.12347	3.8914	1.35877	6.71	11.5548	5.94548	13.8675	6.1	0.102049	4.49743	0.72821	6.98904	345014	12.7513	0	1	0	0.0294838	0.525386	0.393829
2013	211	500000	500000	0.821563	5.32628	9.18748	3.7691	1.32684	7.12	10.9482	5.39206	13.8735	6.26	0.101455	4.01272	0.763406	7.16308	379239	12.8459	0	1	0	0.0413539	0.520005	0.33856
2014	211	500000	500000	1.02184	5.74194	9.72251	4.785	1.56549	7.47	13.4023	4.79953	13.8766	6.62	0.102631	3.5141	0.741631	7.25304	415267	12.9367	0	1	0	0.0430565	0.521648	0.337904
2015	211	500000	500000	1.06047	6.80634	10.335	5.2321	1.65481	7.58	25.4028	4.41088	13.8892	6.54	0.102686	2.14083	0.751527	7.38128	436226	12.9859	0	1	0	0.0477401	0.529675	0.374331
2016	211	500000	500000	1.08109	7.81413	10.5992	5.7902	1.75617	7.85	40.611	4.11719	13.9414	6.66	0.101972	2.9083	0.712252	7.56383	462793	13.045	0	1	0	0.0538463	0.509229	0.299778
2017	211	500000	500000	1.18027	8.46063	10.4568	6.3483	1.84819	8.12	55.8193	3.36281	13.8336	6.78	0.101258	3.36281	0.672977	7.71815	491700	13.1056	0	1	0	0.0507932	0.524575	0.576776
2018	211	500000	500000	1.27946	10.8133	10.7296	6.9064	1.93245	8.39	71.0275	3.24905	13.8425	6.9	0.100544	3.24905	0.633702	7.8518	519087	13.1598	0	1	0	0.0523198	0.540381	0.854348
2011	212	510100	510000	1.07632	2.8267	8.87221	4.8755	1.58422	12.33	38.0031	6.15665	13.3928	5.86	0.107675	6.17482	0.793469	6.70437	246992	12.4171	0	1	0	0.0450281	0.447567	0.89678
2012	212	510100	510000	1.06894	3.11004	9.25761	5.7624	1.75135	13.43	64.1211	6.7969	13.6635	6.1	0.108614	6.66286	0.793716	6.8841	277130	12.5322	0	1	0	0.0442128	0.457205	0.881734
2013	212	510100	510000	1.09388	3.79426	9.54596	7.6674	2.03698	13.18	14.1035	7.92972	13.9303	6.26	0.108509	7.62559	0.773433	7.05815	304622	12.6268	0	1	0	0.0453181	0.61279	0.887612
2014	212	510100	510000	1.15146	4.74254	9.8207	7.0019	1.94618	12.73	34.259	5.60969	13.6831	6.62	0.108308	5.35099	0.76505	7.1481	333561	12.7176	0	1	0	0.0463143	0.555529	0.885039
2015	212	510100	510000	1.20764	6.43207	10.1285	7.4273	2.00516	11.04	21.8719	4.48367	13.5305	6.54	0.108004	4.33607	0.788355	7.27634	350396	12.7668	0	1	0	0.0476297	0.638253	0.880916
2016	212	510100	510000	1.2354	5.77761	10.3158	7.696	2.0407	10.1767	17.7041	3.17736	13.3054	6.66	0.106331	3.27702	0.736521	7.45889	371736	12.8259	0	1	0	0.0463779	0.660521	0.881854
2017	212	510100	510000	1.25486	6.54547	10.6235	7.9647	2.07502	9.31333	13.5364	4.65564	13.8196	6.78	0.104658	4.65564	0.684688	7.61321	394955	12.8865	0	1	0	0.0470038	0.65356	0.874897
2018	212	510100	510000	1.27431	6.9184	10.9573	8.2334	2.1082	8.45	9.36862	5.15233	14.0205	6.9	0.102985	5.15233	0.632855	7.74687	416954	12.9407	0	1	0	0.0466908	0.669451	0.962077
2011	213	510300	510000	0.485622	-1.22946	5.09375	2.9101	1.06819	6.07	23.7689	0.170169	7.63143	5.86	0.0842724	0.170671	0.274776	7.00181	40782	10.616	0	1	0	0.01256	0.539125	0.984412
2012	213	510300	510000	0.465062	-1.0697	5.27811	3.2787	1.18745	7.25	44.2717	0.150374	7.63337	6.1	0.085303	0.147408	0.256129	7.18154	45758.3	10.7311	0	1	0	0.01348	0.54692	0.961566
2013	213	510300	510000	0.473649	-0.954878	5.49306	3.0352	1.11028	7.2	26.5251	0.146468	7.73105	6.26	0.0853661	0.140851	0.27393	7.35559	50297.5	10.8257	0	1	0	0.0142202	0.488351	0.964588
2014	213	510300	510000	0.495866	-0.92874	5.65599	3.9145	1.36469	10.16	27.0653	0.133071	7.70436	6.62	0.0869538	0.126934	0.287887	7.44554	55075.8	10.9165	0	1	0	0.0148687	0.51878	0.968631
2015	213	510300	510000	0.527873	-0.830556	5.96615	4.1447	1.42183	10.4	38.3911	0.125858	7.71155	6.54	0.0869809	0.121715	0.25858	7.57378	57855.5	10.9657	0	1	0	0.0169469	0.536937	0.973067
2016	213	510300	510000	0.546229	-0.704724	6.11663	4.4481	1.49248	12.4533	35.1949	0.0537291	6.93731	6.66	0.087536	0.0554144	0.27155	7.75634	61379	11.0248	0	1	0	0.0180825	0.543655	0.96809
2017	213	510300	510000	0.733196	-0.526818	7.03966	4.7515	1.55846	14.5067	31.9986	0.0245414	6.21461	6.78	0.0880912	0.0245414	0.28452	7.91065	65212.9	11.0854	0	1	0	0.0175147	0.558578	0.985075
2018	213	510300	510000	0.920164	-0.533802	7.28482	5.0549	1.62036	16.56	28.8024	0.0502212	7.00033	6.9	0.0886463	0.0502212	0.297489	8.04431	68845.2	11.1396	0	1	0	0.0177986	0.582819	0.995631
2011	214	510400	510000	0.274027	-1.22643	5.90808	5.3032	1.66831	8.85	22.8075	1.51369	9.62747	5.86	0.0865728	1.51816	0.539905	8.30755	40782	10.616	0	1	0	0.0171447	0.296709	0.899441
2012	214	510400	510000	0.272344	-1.19174	6.02345	6.0391	1.79825	10.41	38.3186	0.903472	9.24783	6.1	0.0888643	0.885655	0.528765	8.48728	45758.3	10.7311	0	1	0	0.0175381	0.334229	0.885057
2013	214	510400	510000	0.294354	-1.15646	6.46147	7.1507	1.96721	11.09	24.518	0.894977	9.3174	6.26	0.0899275	0.860651	0.508829	8.66133	50297.5	10.8257	0	1	0	0.0173946	0.289113	0.876748
2014	214	510400	510000	0.320672	-1.02063	6.58341	7.0646	1.9551	12.01	24.6941	0.823737	9.31821	6.62	0.0935004	0.785748	0.519136	8.75128	55075.8	10.9165	0	1	0	0.0168268	0.337601	0.885259
2015	214	510400	510000	0.352274	-0.934966	6.75227	7.5078	2.01594	12.24	22.341	0.696913	9.21154	6.54	0.0927102	0.673971	0.473513	8.87953	57855.5	10.9657	0	1	0	0.0167962	0.41808	0.914745
2016	214	510400	510000	0.370496	-0.966254	6.86241	8.2221	2.10683	12.93	20.8121	0.196434	8.03754	6.66	0.0936032	0.202595	0.465101	9.06208	61379	11.0248	0	1	0	0.0165294	0.454471	0.734051
2017	214	510400	510000	0.460609	-0.899884	7.17319	8.9364	2.19013	13.62	19.2832	0.000168844	1.09861	6.78	0.0944963	0.000168844	0.456689	9.2164	65212.9	11.0854	0	1	0	0.0166628	0.464525	0.860949
2018	214	510400	510000	0.550722	-0.844741	7.10579	9.6507	2.26703	14.31	17.7543	0.746333	9.51783	6.9	0.0953893	0.746333	0.448277	9.35005	68845.2	11.1396	0	1	0	0.0165961	0.494781	0.961002
2011	215	510500	510000	0.430867	-0.972421	4.85981	2.1339	0.757951	6.3	18.0594	0.276082	8.25894	5.86	0.0811711	0.276896	0.383059	7.04032	19709.6	9.88886	0	1	0	0.0167431	0.484528	0.929125
2012	215	510500	510000	0.421235	-0.814175	5.15329	2.4317	0.888591	7.74	35.0492	0.322046	8.54733	6.1	0.0813321	0.315695	0.389938	7.22005	22114.6	10.004	0	1	0	0.0178778	0.483976	0.940386
2013	215	510500	510000	0.439093	-0.695734	5.14166	2.245	0.808706	8.89	19.2886	0.298882	8.57414	6.26	0.0810283	0.287419	0.438205	7.3941	24308.4	10.0986	0	1	0	0.019081	0.434225	0.940745
2014	215	510500	510000	0.449129	-0.564774	5.78074	2.9655	1.08705	9.13	21.5694	0.322171	8.74862	6.62	0.0807355	0.307313	0.412092	7.48405	26617.7	10.1893	0	1	0	0.0201135	0.426909	0.95261
2015	215	510500	510000	0.469552	-0.421915	6.07074	3.1714	1.15417	9.47	25.3182	0.334987	8.85936	6.54	0.0822131	0.32396	0.421942	7.6123	27961.1	10.2386	0	1	0	0.0216319	0.44421	0.947616
2016	215	510500	510000	0.488832	-0.227229	6.34797	3.4497	1.23829	9.74333	25.2176	0.356394	9.01201	6.66	0.0831689	0.367573	0.411259	7.79485	29664	10.2977	0	1	0	0.0233541	0.441741	0.906972
2017	215	510500	510000	0.596307	-0.0702756	7.28001	3.728	1.31587	10.0167	25.117	0.502908	9.43068	6.78	0.0841247	0.502908	0.400576	7.94917	31516.9	10.3583	0	1	0	0.022493	0.570753	0.940994
2018	215	510500	510000	0.703782	0.111655	7.48829	4.0063	1.38787	10.29	25.0164	0.6067	9.67834	6.9	0.0850804	0.6067	0.389893	8.08282	33272.3	10.4125	0	1	0	0.0229236	0.488642	0.978124
2011	216	510600	510000	0.406401	-0.888931	5.61677	3.1562	1.14937	8.91	23.5808	1.08531	9.86105	5.86	0.0897987	1.08851	0.437834	6.9094	15173.2	9.62729	0	1	0	0.0195869	0.439134	0.946127
2012	216	510600	510000	0.410005	-0.0850052	6.35611	3.5945	1.2794	9.56	45.905	0.97319	9.87024	6.1	0.0927098	0.953998	0.453224	7.08913	17024.7	9.74242	0	1	0	0.0196263	0.470062	0.945692
2013	216	510600	510000	0.4329	-0.618771	6.3699	3.5611	1.27007	9.75	25.3808	0.936236	9.91808	6.26	0.0930324	0.900328	0.424243	7.26318	18713.5	9.837	0	1	0	0.0196981	0.400672	0.944616
2014	216	510600	510000	0.454774	-0.397579	6.49828	4.3091	1.46073	11.31	26.2395	0.879544	9.93789	6.62	0.0944497	0.838981	0.423742	7.35313	20491.3	9.92776	0	1	0	0.0196902	0.45207	0.932887
2015	216	510600	510000	0.546375	-0.393512	6.95845	4.5701	1.51954	9.89	35.7954	0.812531	9.91596	6.54	0.0954225	0.785783	0.403759	7.48138	21525.5	9.97699	0	1	0	0.0195769	0.487342	0.94239
2016	216	510600	510000	0.619815	-0.237569	7.11856	4.9835	1.60613	10.4567	38.0644	0.4462	9.40443	6.66	0.0978874	0.460196	0.440555	7.66393	22836.5	10.0361	0	1	0	0.0199592	0.485225	0.928967
2017	216	510600	510000	0.729812	0.289686	8.07434	5.3969	1.68582	11.0233	40.3335	0.272506	9.02353	6.78	0.100352	0.272506	0.477352	7.81825	24262.9	10.0967	0	1	0	0.019768	0.501375	0.930559
2018	216	510600	510000	0.83981	-0.0599793	8.22094	5.8103	1.75963	11.59	42.6026	0.260292	9.09919	6.9	0.102817	0.260292	0.514148	7.9519	25614.3	10.1509	0	1	0	0.0198636	0.509097	0.982127
2011	217	510700	510000	0.605593	-0.696155	6.7334	2.5755	0.946044	12.07	20.2156	1.72125	10.3667	5.86	0.093601	1.72633	0.307368	7.12715	21342.2	9.96844	0	1	0	0.0244017	0.510362	0.924052
2012	217	510700	510000	0.596187	-0.458286	6.91274	2.7056	0.995324	12.1	32.0904	1.0054	9.95323	6.1	0.0965666	0.98557	0.320889	7.30688	23946.4	10.0836	0	1	0	0.0238641	0.53281	0.929852
2013	217	510700	510000	0.626703	-0.283464	7.26123	2.6602	0.978401	12.2	19.2265	1.06811	10.0914	6.26	0.0972871	1.02714	0.311307	7.48093	26321.9	10.1782	0	1	0	0.0251735	0.506969	0.932772
2014	217	510700	510000	0.654306	-0.322212	7.59689	3.3558	1.21069	12.16	19.7484	0.936799	10.0425	6.62	0.0976089	0.893596	0.34533	7.57088	28822.5	10.2689	0	1	0	0.0254462	0.518738	0.934809
2015	217	510700	510000	0.676762	-0.114274	7.76853	3.5754	1.27408	12.61	24.1298	0.879494	10.0528	6.54	0.0978925	0.850542	0.342284	7.69913	30277.2	10.3181	0	1	0	0.02597	0.520681	0.921066
2016	217	510700	510000	0.769536	0.117142	7.96137	3.8202	1.3403	12.7333	23.6482	0.641741	9.81137	6.66	0.0976808	0.66187	0.321226	7.88168	32121.1	10.3773	0	1	0	0.0264919	0.541948	0.953166
2017	217	510700	510000	0.962111	0.335393	8.46569	4.065	1.40241	12.8567	23.1666	0.320642	9.24281	6.78	0.0974692	0.320642	0.300169	8.036	34127.4	10.4379	0	1	0	0.0262309	0.560537	0.958643
2018	217	510700	510000	1.15469	0.479128	8.80252	4.3098	1.46089	12.98	22.6849	0.809954	10.2742	6.9	0.0972576	0.809954	0.279112	8.16965	36028.3	10.4921	0	1	0	0.0263614	0.544753	0.990845
2011	218	510800	510000	0.774692	-1.13033	4.07754	1.6225	0.483968	4.25	13.2432	0.368811	7.74544	5.86	0.0809344	0.369899	0.16567	8.25189	21342.2	9.96844	0	1	0	0.0255412	0.737063	0.970446
2012	218	510800	510000	0.710851	-1.01229	4.70953	1.8627	0.622027	4.82	24.8143	0.50953	8.21825	6.1	0.0827569	0.499482	0.170246	8.43162	23946.4	10.0836	0	1	0	0.024861	0.739398	0.981202
2013	218	510800	510000	0.700686	-0.904029	4.76217	1.6734	0.514857	5.48	14.2171	0.580748	8.45063	6.26	0.0837858	0.558474	0.171839	8.60566	26321.9	10.1782	0	1	0	0.0260183	0.73389	0.978451
2014	218	510800	510000	0.742605	-0.877546	5.11199	2.2117	0.793761	5.91	16.888	0.637867	8.63195	6.62	0.0847872	0.60845	0.180803	8.69562	28822.5	10.2689	0	1	0	0.0263686	0.706791	0.981271
2015	218	510800	510000	0.770992	-0.764971	5.44674	2.3263	0.844279	6.59	20.2553	0.401656	8.23642	6.54	0.0848805	0.388433	0.194721	8.82386	30277.2	10.3181	0	1	0	0.0278506	0.717183	0.982002
2016	218	510800	510000	0.800773	-0.661629	5.65832	2.5072	0.919167	7.10333	20.5211	0.163925	7.42655	6.66	0.0844316	0.169067	0.175991	9.00641	32121.1	10.3773	0	1	0	0.0293092	0.711281	0.979207
2017	218	510800	510000	0.853875	-0.581713	6.73459	2.6881	0.988835	7.61667	20.787	0.309632	8.16622	6.78	0.0839827	0.309632	0.15726	9.16073	34127.4	10.4379	0	1	0	0.0285799	0.710142	0.992206
2018	218	510800	510000	0.906977	-0.528564	6.83626	2.869	1.05396	8.13	21.0528	0.185124	7.74284	6.9	0.0835338	0.185124	0.13853	9.29439	36028.3	10.4921	0	1	0	0.0289445	0.709472	0.996585
2011	219	510900	510000	0.494345	-1.18325	4.26268	1.8528	0.616698	4.5	18.1221	0.363864	8.13417	5.86	0.0822505	0.364937	0.218309	6.99466	21342.2	9.96844	0	1	0	0.0158338	0.504785	0.985312
2012	219	510900	510000	0.481193	-0.0640765	4.70953	2.0908	0.737547	5.7	36.162	0.476293	8.52655	6.1	0.082929	0.4669	0.213437	7.17439	23946.4	10.0836	0	1	0	0.016772	0.506575	0.985363
2013	219	510900	510000	0.486227	-0.984723	4.85981	1.9436	0.664542	11.76	20.6083	0.481373	8.61359	6.26	0.084326	0.462911	0.232884	7.34844	26321.9	10.1782	0	1	0	0.0189015	0.468719	0.987416
2014	219	510900	510000	0.491892	-0.918583	5.37064	2.4691	0.903854	12.26	21.366	0.477936	8.70085	6.62	0.082128	0.455895	0.254308	7.43839	28822.5	10.2689	0	1	0	0.0198189	0.497777	0.984726
2015	219	510900	510000	0.505164	-0.783732	5.49717	2.7868	1.02489	13.6	27.9642	0.510595	8.89027	6.54	0.0843793	0.493786	0.269717	7.56664	30277.2	10.3181	0	1	0	0.0210516	0.503073	0.984248
2016	219	510900	510000	0.612326	-0.666485	5.73979	3.0615	1.1189	14.38	24.4572	0.355191	8.62371	6.66	0.0830453	0.366332	0.272797	7.74919	32121.1	10.3773	0	1	0	0.0217855	0.400086	0.9825
2017	219	510900	510000	0.740044	-0.585877	6.91075	3.3362	1.20483	15.16	20.9502	0.232462	8.32069	6.78	0.0817113	0.232462	0.275878	7.90351	34127.4	10.4379	0	1	0	0.0214186	0.498633	0.979244
2018	219	510900	510000	0.867761	-0.255704	7.2385	3.6109	1.28396	15.94	17.4432	0.213122	8.30449	6.9	0.0803774	0.213122	0.278958	8.03716	36028.3	10.4921	0	1	0	0.0216021	0.501744	0.994965
2011	220	511000	510000	0.338828	-1.13965	4.07754	2.3062	0.835601	2.23	17.0213	0.934108	9.42521	5.86	0.0821114	0.936864	0.207382	6.90653	10874.6	9.29418	0	1	0	0.0121778	0.500707	0.897103
2012	220	511000	510000	0.335578	-1.03355	4.30407	2.6341	0.968542	2.35	37.2242	0.980832	9.60898	6.1	0.0818696	0.961489	0.217748	7.08626	12201.5	9.40932	0	1	0	0.0132362	0.497248	0.91451
2013	220	511000	510000	0.35042	-0.968162	4.77068	2.5043	0.918009	3.07	21.2788	0.601035	9.20834	6.26	0.0802379	0.577982	0.316171	7.2603	13411.9	9.5039	0	1	0	0.0148849	0.437701	0.886822
2014	220	511000	510000	0.370099	-0.852311	4.91998	3.1024	1.13218	3.29	21.2974	0.396107	8.86996	6.62	0.0806139	0.37784	0.269183	7.35026	14686.1	9.59465	0	1	0	0.0150629	0.401336	0.904579
2015	220	511000	510000	0.403573	-0.639548	5.6204	3.208	1.16565	3.7	25.8808	0.381969	8.86912	6.54	0.0834064	0.369395	0.261219	7.4785	15427.3	9.64389	0	1	0	0.0157715	0.418751	0.922482
2016	220	511000	510000	0.474016	-0.551132	5.81413	3.4667	1.2432	3.98333	27.6938	0.234489	8.46062	6.66	0.0841374	0.241844	0.268094	7.66105	16366.8	9.70301	0	1	0	0.0161717	0.452503	0.828907
2017	220	511000	510000	0.713088	0.525616	6.59441	3.7254	1.31517	4.26667	29.5068	0.131885	7.91132	6.78	0.0848684	0.131885	0.274969	7.81537	17389.1	9.7636	0	1	0	0.0159716	0.488636	0.930459
2018	220	511000	510000	0.952161	0.608915	7.21008	3.9841	1.38231	4.55	31.3198	0.20222	8.39683	6.9	0.0855994	0.20222	0.281844	7.94903	18357.7	9.8178	0	1	0	0.0160717	0.493006	0.981789
2011	221	511100	510000	0.416181	-0.95322	4.98361	2.8339	1.04165	6.4	18.5925	0.850123	9.40253	5.86	0.0888851	0.852631	0.417747	6.97297	19064.8	9.8556	0	1	0	0.018825	0.450674	0.924858
2012	221	511100	510000	0.4195	-0.830486	5.19296	3.0386	1.1114	6.78	32.4281	0.791727	9.45391	6.1	0.0895165	0.776114	0.417292	7.1527	21391.1	9.97073	0	1	0	0.0199665	0.462257	0.933987
2013	221	511100	510000	0.436505	-0.709967	5.3799	3.1876	1.15927	7.09	3.2502	0.601159	9.26795	6.26	0.0893456	0.578102	0.387774	7.32675	23513.2	10.0653	0	1	0	0.0216455	0.466849	0.930381
2014	221	511100	510000	0.488852	-0.71706	5.49306	3.7125	1.31171	7.34	24.9917	0.566571	9.27087	6.62	0.0898789	0.540442	0.365754	7.4167	25746.9	10.1561	0	1	0	0.023204	0.536558	0.921762
2015	221	511100	510000	0.510602	-0.514881	5.77455	3.9973	1.38562	7.5	30.0716	0.572023	9.35513	6.54	0.0900697	0.553193	0.368427	7.54494	27046.4	10.2053	0	1	0	0.0227931	0.495073	0.922225
2016	221	511100	510000	0.64695	-0.454626	5.90172	4.311	1.46117	7.72	33.5042	0.229427	8.51939	6.66	0.0880289	0.236623	0.362208	7.7275	28693.6	10.2644	0	1	0	0.0225795	0.553791	0.841506
2017	221	511100	510000	0.827391	-0.255504	7.08757	4.6247	1.53141	7.94	36.9369	0.137702	8.07838	6.78	0.0859882	0.137702	0.355988	7.88181	30485.8	10.325	0	1	0	0.0226863	0.575464	0.899437
2018	221	511100	510000	1.00783	-0.110818	7.24494	4.9384	1.59704	8.16	40.3695	0.229873	8.65956	6.9	0.0839474	0.229873	0.349769	8.01547	32183.8	10.3792	0	1	0	0.0226329	0.600719	0.972163
2011	222	511300	510000	0.506976	-0.801879	4.41884	1.6386	0.493842	5.66	13.9793	0.525469	9.03599	5.86	0.0836037	0.527019	0.18465	7.22986	9868.53	9.19711	0	1	0	0.0182809	0.724914	0.978099
2012	222	511300	510000	0.492546	-0.664877	4.89784	1.8757	0.628982	6.8	28.0639	0.303024	8.62227	6.1	0.0842863	0.297048	0.189672	7.40959	11072.7	9.31224	0	1	0	0.0196753	0.673834	0.974461
2013	222	511300	510000	0.497492	-0.48665	5.09987	1.7504	0.559844	7.17	15.094	0.285705	8.68169	6.26	0.0867908	0.274747	0.211708	7.58364	12171.1	9.40682	0	1	0	0.0206331	0.536136	0.973266
2014	222	511300	510000	0.551485	-0.428998	5.39816	2.2639	0.817089	7.61	16.68	0.361211	8.99119	6.62	0.0865991	0.344552	0.222109	7.67359	13327.4	9.49758	0	1	0	0.0222939	0.552066	0.976321
2015	222	511300	510000	0.59329	-0.309681	5.66643	2.3881	0.870498	7.71	18.6689	0.307431	8.8871	6.54	0.0884865	0.297311	0.230153	7.80183	14000	9.54681	0	1	0	0.0254275	0.550834	0.974463
2016	222	511300	510000	0.704299	0.00503414	5.85698	2.5871	0.950538	8.03667	20.471	0.202785	8.55641	6.66	0.088635	0.209146	0.220843	7.98439	14852.7	9.60593	0	1	0	0.027413	0.579409	0.957017
2017	222	511300	510000	0.837665	0.13578	6.79682	2.7861	1.02464	8.36333	22.2731	0.251811	8.87445	6.78	0.0887836	0.251811	0.211532	8.1387	15780.4	9.66652	0	1	0	0.0264202	0.598273	0.952244
2018	222	511300	510000	0.971032	0.266982	7.24351	2.9851	1.09363	8.69	24.0752	0.272877	9.04782	6.9	0.0889321	0.272877	0.202221	8.27236	16659.3	9.72073	0	1	0	0.0269166	0.61844	0.996178
2011	223	511400	510000	0.453965	-1.1803	4.82028	2.2793	0.823868	6.01	18.7494	1.58863	9.71776	5.86	0.0854562	1.59332	0.28654	6.75877	10458.5	9.25517	0	1	0	0.0164267	0.578715	0.961836
2012	223	511400	510000	0.442035	-1.01193	4.77912	2.6168	0.961952	5.99	36.6307	1.66995	9.90857	6.1	0.0866758	1.63702	0.340629	6.9385	11734.6	9.3703	0	1	0	0.0175267	0.591083	0.938809
2013	223	511400	510000	0.456408	-0.902109	5.15906	2.4433	0.89335	6.14	21.6422	1.52036	9.91857	6.26	0.0859021	1.46205	0.368389	7.11254	12898.7	9.46488	0	1	0	0.0191664	0.524026	0.956604
2014	223	511400	510000	0.487719	-0.8293	5.64545	3.1664	1.1526	6.56	23.5971	1.39815	9.92886	6.62	0.0829825	1.33367	0.413269	7.2025	14124.1	9.55563	0	1	0	0.0199149	0.548798	0.952662
2015	223	511400	510000	0.505166	-0.705735	5.45104	3.4379	1.23486	8.29	28.7238	0.878708	9.55052	6.54	0.0870188	0.849781	0.40142	7.33074	14836.9	9.60487	0	1	0	0.0205449	0.54544	0.933634
2016	223	511400	510000	0.61477	-0.444639	5.66643	3.7227	1.31445	9.14667	31.6768	0.634932	9.30701	6.66	0.0864834	0.654847	0.418041	7.51329	15740.5	9.66399	0	1	0	0.0216387	0.553122	0.883642
2017	223	511400	510000	0.771929	-0.150567	6.40357	4.0075	1.38817	10.0033	34.6299	0.560109	9.23912	6.78	0.0859479	0.560109	0.434662	7.66761	16723.7	9.72458	0	1	0	0.0210918	0.561225	0.954797
2018	223	511400	510000	0.929089	0.06398	7.00307	4.2923	1.45682	10.86	37.583	0.524882	9.23376	6.9	0.0854125	0.524882	0.451282	7.80127	17655.2	9.77878	0	1	0	0.0213653	0.544521	0.983187
2011	224	511500	510000	0.373224	-0.897882	4.64439	2.4424	0.892981	3.41	16.6012	0.295684	8.51919	5.86	0.078447	0.296556	0.374778	7.31103	10458.5	9.25517	0	1	0	0.0157894	0.418573	0.8552
2012	224	511500	510000	0.370584	-0.752132	5.12396	2.7865	1.02479	5.38	34.1057	0.235057	8.4198	6.1	0.0801063	0.230421	0.378795	7.49076	11734.6	9.3703	0	1	0	0.0168159	0.422119	0.836819
2013	224	511500	510000	0.404946	-0.617788	5.9428	2.4416	0.892654	5.48	19.7612	0.218152	8.42266	6.26	0.0798729	0.209785	0.397761	7.66481	12898.7	9.46488	0	1	0	0.0173827	0.465941	0.867681
2014	224	511500	510000	0.440316	-0.593935	5.88888	3.2318	1.17304	4.17	21.8011	0.225474	8.52813	6.62	0.0797002	0.215076	0.380561	7.75476	14124.1	9.55563	0	1	0	0.017911	0.485329	0.870861
2015	224	511500	510000	0.471536	-0.375518	6.09131	3.406	1.22554	5.82	25.5507	0.232167	8.61269	6.54	0.0814138	0.224524	0.373479	7.88301	14836.9	9.60487	0	1	0	0.0194359	0.4952	0.762708
2016	224	511500	510000	0.566509	-0.244046	6.12176	3.6735	1.30114	5.49667	28.6488	0.161092	8.32724	6.66	0.0814345	0.166145	0.371031	8.06556	15740.5	9.66399	0	1	0	0.0214529	0.507909	0.597814
2017	224	511500	510000	0.666205	-0.0637214	7.45472	3.941	1.37143	5.17333	31.747	0.136001	8.26899	6.78	0.0814553	0.136001	0.368583	8.21987	16723.7	9.72458	0	1	0	0.0204444	0.512331	0.889208
2018	224	511500	510000	0.765902	0.0669916	7.4524	4.2085	1.43711	4.85	34.8451	0.127442	8.29655	6.9	0.081476	0.127442	0.366135	8.35353	17655.2	9.77878	0	1	0	0.0209487	0.50251	0.965097
2011	225	511600	510000	0.576878	-1.13134	3.09104	2.0572	0.721346	2.4	22.5859	0.33337	8.13623	5.86	0.0780112	0.334354	0.220746	7.12357	10458.5	9.25517	0	1	0	0.0160128	0.745267	0.931812
2012	225	511600	510000	0.559195	-1.05587	3.58352	2.341	0.850578	2.59	24.4787	0.339627	8.28577	6.1	0.0803561	0.332929	0.220647	7.3033	11734.6	9.3703	0	1	0	0.0169963	0.751256	0.944784
2013	225	511600	510000	0.566247	-0.968399	4.82028	1.7769	0.57487	3.14	25.9375	0.31647	8.31972	6.26	0.0810743	0.304332	0.237539	7.47735	12898.7	9.46488	0	1	0	0.0184305	0.734051	0.918573
2014	225	511600	510000	0.581984	-0.906174	5.01064	2.8489	1.04693	5.2	27.5337	0.293704	8.34141	6.62	0.0796908	0.280159	0.245527	7.5673	14124.1	9.55563	0	1	0	0.0193577	0.733956	0.949974
2015	225	511600	510000	0.619176	-0.695879	6.17379	3.1046	1.13288	5.47	32.3116	0.351198	8.60959	6.54	0.0832625	0.339637	0.251806	7.69555	14836.9	9.60487	0	1	0	0.0199631	0.683486	0.956747
2016	225	511600	510000	0.630906	-0.584252	6.40908	3.313	1.19785	6.93333	31.2801	0.299185	8.51939	6.66	0.0825736	0.30857	0.263583	7.8781	15740.5	9.66399	0	1	0	0.0215006	0.723849	0.868847
2017	225	511600	510000	0.751337	-0.620497	6.30262	3.5214	1.25886	8.39667	30.2485	0.252379	8.43381	6.78	0.0818848	0.252379	0.27536	8.03242	16723.7	9.72458	0	1	0	0.0207319	0.453372	0.970048
2018	225	511600	510000	0.871767	-0.530564	6.61473	3.7298	1.31635	9.86	29.2169	0.249102	8.48384	6.9	0.081196	0.249102	0.287137	8.16607	17655.2	9.77878	0	1	0	0.0211162	0.467795	0.993853
2011	226	511700	510000	0.4636	-0.937373	3.52636	1.8474	0.613779	4.29	15.4337	0.323327	8.53307	5.86	0.0761922	0.324281	0.2056	7.57052	10458.5	9.25517	0	1	0	0.0152062	0.620248	0.935854
2012	226	511700	510000	0.464728	-0.796014	4.43082	2.0685	0.726824	4.52	17.2231	0.301054	8.57697	6.1	0.0781834	0.295117	0.216498	7.75025	11734.6	9.3703	0	1	0	0.0162846	0.608874	0.954554
2013	226	511700	510000	0.479112	-0.695159	4.20469	1.8102	0.593437	3.75	17.7837	0.248051	8.47575	6.26	0.0776583	0.238538	0.235617	7.92429	12898.7	9.46488	0	1	0	0.0180151	0.525029	0.968513
2014	226	511700	510000	0.516905	-0.614064	5.0626	2.4411	0.892449	2.21	20.4352	0.286683	8.69951	6.62	0.0778221	0.273461	0.25199	8.01425	14124.1	9.55563	0	1	0	0.0189496	0.55812	0.936293
2015	226	511700	510000	0.611956	-0.450834	5.09987	2.4342	0.889618	1.78	21.9214	0.383798	8.99343	6.54	0.0817593	0.371164	0.244054	8.14249	14836.9	9.60487	0	1	0	0.0223262	0.585023	0.944248
2016	226	511700	510000	0.891215	-0.311297	5.42348	2.5921	0.952468	1.9	24.3518	0.226388	8.53444	6.66	0.0819535	0.233489	0.23574	8.32504	15740.5	9.66399	0	1	0	0.0255867	0.585023	0.82928
2017	226	511700	510000	1.07491	-0.128248	6.93925	2.75	1.0116	2.02	26.7823	0.386252	9.15905	6.78	0.0821477	0.386252	0.227427	8.47936	16723.7	9.72458	0	1	0	0.0239564	0.536874	0.965942
2018	226	511700	510000	1.25861	-0.100737	7.20786	2.9079	1.06743	2.14	29.2127	0.117927	8.03754	6.9	0.0823418	0.117927	0.219114	8.61301	17655.2	9.77878	0	1	0	0.0247716	0.521675	0.989967
2011	227	511800	510000	0.463568	-1.32049	4.61512	2.3147	0.83928	6.37	14.3346	0.677982	8.2123	5.86	0.0938724	0.679982	0.267225	6.82334	11002.6	9.30589	0	1	0	0.022749	0.675704	0.939783
2012	227	511800	510000	0.445637	-1.12949	4.94876	2.6157	0.961532	4.56	15.5824	0.663006	8.31825	6.1	0.0946507	0.649931	0.324892	7.00307	12345.2	9.42102	0	1	0	0.0231941	0.660079	0.990761
2013	227	511800	510000	0.476514	-1.09078	5.38907	2.6622	0.979153	4.74	15.9224	0.175957	7.04054	6.26	0.0943172	0.169209	0.0878635	7.17712	13569.8	9.5156	0	1	0	0.030034	0.675117	0.98844
2014	227	511800	510000	0.498337	-1.07076	5.28827	3.0052	1.10034	5.43	17.5226	0.28773	7.63337	6.62	0.0949	0.27446	0.0877106	7.26708	14859	9.60636	0	1	0	0.0313404	0.67958	0.984577
2015	227	511800	510000	0.531127	-0.928535	5.61677	3.2523	1.17936	5.63	21.9819	0.256278	7.6009	6.54	0.0966015	0.247842	0.136376	7.39532	15608.9	9.6556	0	1	0	0.030225	0.668111	0.989006
2016	227	511800	510000	0.609436	-0.865239	5.65832	3.5335	1.26229	6.15667	23.0815	0.0641252	6.29711	6.66	0.097948	0.0661366	0.212334	7.57787	16559.5	9.71472	0	1	0	0.0287883	0.681589	0.983721
2017	227	511800	510000	0.729238	-0.822634	6.31536	3.8147	1.33886	6.68333	24.1811	0.0589757	6.31355	6.78	0.0992946	0.0589757	0.288291	7.73219	17593.9	9.77531	0	1	0	0.0295066	0.695116	0.975246
2018	227	511800	510000	0.849041	-0.5124	6.94022	4.0959	1.40999	7.21	25.2807	0.102465	6.93537	6.9	0.100641	0.102465	0.364249	7.86584	18573.8	9.82951	0	1	0	0.0291475	0.695812	0.996058
2011	228	520100	520000	1.25029	-0.306948	7.07918	3.1712	1.15411	6.02	20.3022	1.2979	10.2354	3.63	0.10412	1.30173	0.674503	8.40206	35930.1	10.4893	0	1	0	0.0478392	0.472295	0.916414
2012	228	520100	520000	1.2695	0.00341107	7.42237	3.8447	1.3467	6	24.0921	1.79587	10.7667	4.36	0.112912	1.76045	0.690447	8.58179	40314.3	10.6045	0	1	0	0.0463084	0.456908	0.935407
2013	228	520100	520000	1.36151	0.310268	7.64588	5.5024	1.70518	7.15	25.691	1.9455	11.0509	4.52	0.109974	1.87088	0.704284	8.75584	44313.5	10.699	0	1	0	0.0475683	0.460098	0.92154
2014	228	520100	520000	1.44643	0.436302	8.29929	5.5018	1.70508	11.32	28.4132	1.96439	11.2408	4.85	0.111516	1.87379	0.739131	8.84579	48523.3	10.7898	0	1	0	0.0542701	0.478697	0.919116
2015	228	520100	520000	1.49113	0.674126	7.90765	6.3003	1.8406	11.2	41.1165	2.06576	11.4376	4.57	0.110734	1.99776	0.743066	8.97404	50972.3	10.839	0	1	0	0.0575817	0.488106	0.932999
2016	228	520100	520000	1.47824	0.531619	8.18023	6.7772	1.91356	13.94	34.7755	2.28395	11.6261	4.65	0.111529	2.35559	0.697401	9.15659	54076.6	10.8982	0	1	0	0.0604285	0.489971	0.857694
2017	228	520100	520000	1.52835	0.738512	8.63782	7.2541	1.98157	16.68	28.4344	2.44898	11.8096	4.73	0.112323	2.44898	0.651735	9.31091	57454.3	10.9587	0	1	0	0.0590051	0.499287	0.88019
2018	228	520100	520000	1.57845	1.06513	9.11746	7.731	2.04524	19.42	22.0934	2.69413	11.9761	4.81	0.113117	2.69413	0.60607	9.44456	60654.5	11.0129	0	1	0	0.0597168	0.510687	0.967482
2011	229	520200	520000	0.512366	-1.22968	3.73767	2.1522	0.766491	6.43	21.8041	0.312843	8.00035	3.63	0.0759115	0.313766	0.482813	8.10061	23125.7	10.0487	0	1	0	0.0161926	0.407574	0.763845
2012	229	520200	520000	0.539997	-1.03496	4.21951	2.5877	0.950769	6.81	26.078	0.786677	9.10753	4.36	0.0785019	0.771164	0.550261	8.28034	25947.5	10.1638	0	1	0	0.0160372	0.384774	0.801767
2013	229	520200	520000	0.635791	-0.830938	4.20469	2.7142	0.998497	13.98	30.3596	2.04419	10.24	4.52	0.0793227	1.96579	0.563912	8.45439	28521.5	10.2584	0	1	0	0.0153529	0.422676	0.806412
2014	229	520200	520000	0.705223	-0.822555	4.58497	3.6228	1.28725	13.83	36.0281	2.40954	10.5717	4.85	0.0771741	2.29842	0.572709	8.54434	31231	10.3492	0	1	0	0.0145607	0.452937	0.817861
2015	229	520200	520000	0.769216	-0.566104	4.77912	4.1618	1.42595	12.14	42.7931	1.1366	9.96166	4.57	0.084002	1.09919	0.506535	8.67259	32807.3	10.3984	0	1	0	0.0146246	0.480572	0.85636
2016	229	520200	520000	0.800358	-0.671096	4.98816	4.5325	1.51127	11.4767	44.7406	1.5334	10.3507	4.65	0.0832576	1.5815	0.466624	8.85514	34805.3	10.4575	0	1	0	0.016315	0.512481	0.731248
2017	229	520200	520000	0.828618	-0.596455	5.62402	4.9032	1.58989	10.8133	46.6881	1.59278	10.4955	4.73	0.0825132	1.59278	0.426712	9.00946	36979.3	10.5181	0	1	0	0.0154698	0.537303	0.765647
2018	229	520200	520000	0.856878	-0.479277	6.63857	5.2739	1.66277	10.15	48.6355	1.10317	10.171	4.81	0.0817688	1.10317	0.386801	9.14311	39039	10.5723	0	1	0	0.0158924	0.574047	0.933001
2011	230	520400	520000	1.14173	-1.3131	4.07754	1.2468	0.22058	3.34	13.7965	0.929179	8.32361	3.63	0.0751352	0.931921	0.262395	8.36663	16394.2	9.70468	0	1	0	0.024395	0.645429	0.913885
2012	230	520400	520000	1.18528	-1.20975	5.0814	1.5454	0.435283	3.69	17.0069	0.942759	8.54908	4.36	0.076222	0.924167	0.286747	8.54636	18394.6	9.81981	0	1	0	0.023634	0.62664	0.922472
2013	230	520400	520000	1.23878	-1.03406	5.32788	1.5006	0.405865	4.73	19.6453	1.20604	8.99181	4.52	0.0772542	1.15978	0.30941	8.7204	20219.4	9.9144	0	1	0	0.0242557	0.612522	0.918012
2014	230	520400	520000	1.32767	-0.928352	5.90536	2.2569	0.813992	5.12	22.9845	1.23857	9.21054	4.85	0.0776515	1.18145	0.33838	8.81036	22140.2	10.0052	0	1	0	0.0226748	0.636425	0.944902
2015	230	520400	520000	1.46747	-0.858964	5.98896	2.7065	0.995656	4.81	28.2297	1.25019	9.40434	4.57	0.081631	1.20903	0.35465	8.9386	23257.7	10.0544	0	1	0	0.0233938	0.631723	0.962987
2016	230	520400	520000	1.542	-0.80467	6.24804	3.0216	1.10579	4.96667	28.4554	1.46145	9.67508	4.65	0.0816553	1.50729	0.315933	9.12115	24674.1	10.1135	0	1	0	0.025363	0.651515	0.948751
2017	230	520400	520000	1.55431	-0.7105	6.38012	3.3367	1.20498	5.12333	28.6812	1.63813	9.92388	4.73	0.0816797	1.63813	0.277217	9.27547	26215.3	10.1741	0	1	0	0.0243784	0.640046	0.961959
2018	230	520400	520000	1.56663	-0.643532	6.95177	3.6518	1.29522	5.28	28.907	0.712691	9.14846	4.81	0.081704	0.712691	0.238501	9.40912	27675.5	10.2283	0	1	0	0.0248707	0.731967	0.981448
2011	231	530100	530000	1.04603	0.347465	7.47704	3.8831	1.35663	11.93	19.847	3.2704	11.7554	5.18	0.100912	3.28005	0.71919	7.11505	128821	11.7662	0	1	0	0.0591451	0.553099	0.60361
2012	231	530100	530000	1.06881	0.748781	7.69074	4.6256	1.53161	14.36	30.7397	3.39629	11.9754	4.49	0.102875	3.32931	0.720017	7.29478	144540	11.8813	0	1	0	0.0564734	0.54405	0.875659
2013	231	530100	530000	1.11153	0.975119	7.86978	6.2437	1.83157	14.26	22.5568	3.39036	12.0996	4.57	0.104538	3.26032	0.769518	7.46883	158879	11.9759	0	1	0	0.0563169	0.551631	0.877274
2014	231	530100	530000	1.29513	1.01408	8.0507	5.6236	1.72697	25.58	27.3995	3.88021	12.3181	4.94	0.105667	3.70126	0.805136	7.55878	173972	12.0667	0	1	0	0.0559751	0.598059	0.921038
2015	231	530100	530000	1.38269	1.16622	8.30078	5.9656	1.78601	17.55	36.2026	3.67031	12.3289	4.86	0.106784	3.54948	0.81596	7.68702	182753	12.1159	0	1	0	0.0601213	0.584679	0.910463
2016	231	530100	530000	1.46931	1.46428	8.44891	6.4156	1.85873	22.42	31.1952	1.1082	11.2118	4.89	0.107784	1.14296	0.7699	7.86958	193883	12.175	0	1	0	0.0609979	0.585337	0.727963
2017	231	530100	530000	1.45757	1.6808	9.01396	6.8656	1.92652	27.29	26.1879	1.06236	11.2914	4.92	0.108784	1.06236	0.723839	8.02389	205993	12.2356	0	1	0	0.0605596	0.587101	0.892355
2018	231	530100	530000	1.44584	2.08597	9.42553	7.3156	1.99001	32.16	21.1805	1.05146	11.3506	4.95	0.109783	1.05146	0.677779	8.15755	217467	12.2898	0	1	0	0.0607788	0.600912	0.965591
2011	232	530300	530000	0.520942	-0.759657	4.00733	2.0588	0.722123	10.86	20.9762	0.149086	7.93773	5.18	0.0762905	0.149526	0.39743	7.15191	4632.45	8.44084	0	1	0	0.0158342	0.477989	0.778785
2012	232	530300	530000	0.531662	-0.799504	4.46591	2.3661	0.861243	10.86	35.4885	0.181954	8.28299	4.49	0.0766134	0.178366	0.368289	7.33164	5197.7	8.55597	0	1	0	0.0161866	0.417079	0.838124
2013	232	530300	530000	0.544304	-0.20419	4.70048	2.4672	0.903084	10.85	21.7405	0.234434	8.65973	4.57	0.0780677	0.225443	0.408836	7.50569	5713.32	8.65056	0	1	0	0.0152893	0.418628	0.819917
2014	232	530300	530000	0.595402	-0.101463	5.11799	2.7529	1.01265	14	24.1085	0.235203	8.70351	4.94	0.0751054	0.224356	0.346147	7.59564	6256.09	8.74131	0	1	0	0.0172143	0.402837	0.851783
2015	232	530300	530000	0.582876	-0.0123233	5.34233	2.7045	0.994917	14.96	25.3124	0.255062	8.78508	4.86	0.0813338	0.246666	0.32528	7.72389	6571.84	8.79055	0	1	0	0.0187601	0.450588	0.83392
2016	232	530300	530000	0.632246	0.232951	5.56452	2.9266	1.07384	17.38	26.4727	0.258455	8.87122	4.89	0.082135	0.266562	0.315652	7.90644	6972.07	8.84967	0	1	0	0.0186338	0.449422	0.556571
2017	232	530300	530000	0.879449	-0.158432	6.98657	3.1487	1.14699	19.8	27.6331	0.0777994	7.76004	4.92	0.0829363	0.0777994	0.306024	8.06075	7407.56	8.91026	0	1	0	0.0186969	0.457288	0.856135
2018	232	530300	530000	1.12665	0.0363604	7.17625	3.3708	1.21515	22.22	28.7934	0.0465082	7.28207	4.95	0.0837375	0.0465082	0.296396	8.19441	7820.16	8.96446	0	1	0	0.0186653	0.495374	0.955157
2011	233	530400	530000	0.44028	-1.04274	5.15329	3.7913	1.33271	9.9	22.6449	0.278891	8.2417	5.18	0.0799382	0.279714	0.553217	6.92899	15703.7	9.66165	0	1	0	0.0166699	0.553093	0.983729
2012	233	530400	530000	0.446778	-0.925674	5.33272	4.3037	1.45948	15.21	34.2443	0.295416	8.4312	4.49	0.0792249	0.28959	0.534608	7.10872	17619.9	9.77678	0	1	0	0.0163357	0.481321	0.945828
2013	233	530400	530000	0.489221	-0.937241	5.47227	5.1278	1.63468	15.28	23.8437	0.39383	8.81611	4.57	0.0807637	0.378725	0.517553	7.28277	19367.8	9.87137	0	1	0	0.0166853	0.490295	0.928724
2014	233	530400	530000	0.503102	-0.84164	5.49306	5.0511	1.61961	15.27	25.3327	0.404319	8.91436	4.94	0.0813073	0.385673	0.547912	7.37272	21207.7	9.96212	0	1	0	0.0166516	0.509441	0.905273
2015	233	530400	530000	0.588225	-0.620294	5.78074	5.2812	1.66415	15.22	32.6308	0.39343	8.9363	4.86	0.0848308	0.380479	0.558967	7.50097	22278.1	10.0114	0	1	0	0.0174248	0.508293	0.930065
2016	233	530400	530000	0.717266	-0.585952	5.87024	5.5389	1.7118	15.1967	34.8319	0.0057435	4.76217	4.89	0.0843928	0.00592366	0.660673	7.68352	23634.8	10.0705	0	1	0	0.0184405	0.499448	0.858991
2017	233	530400	530000	0.735216	-0.916484	6.91075	5.7966	1.75727	15.1733	37.033	0.0515604	7.03262	4.92	0.0839547	0.0515604	0.762379	7.83783	25111.1	10.1311	0	1	0	0.0179327	0.510761	0.932527
2018	233	530400	530000	0.753166	-0.616165	7.29506	6.0543	1.80077	15.15	39.2341	0.0215236	6.21261	4.95	0.0835166	0.0215236	0.864084	7.97149	26509.8	10.1853	0	1	0	0.0181866	0.496025	0.97749
2011	234	530500	530000	1.14855	-1.24868	3.2581	1.2705	0.239411	3.31	14.3064	1.05411	8.56255	5.18	0.0771347	1.05722	0.264926	7.33767	4522.7	8.41686	0	1	0	0.0214392	0.516939	0.952895
2012	234	530500	530000	1.06872	-1.20561	3.66356	1.5397	0.431588	3.56	26.5518	1.20557	8.89563	4.49	0.0755228	1.1818	0.251105	7.5174	5074.56	8.53199	0	1	0	0.020398	0.50221	0.938252
2013	234	530500	530000	1.06895	-1.12058	3.80666	1.75	0.559616	3.88	16.8482	1.51785	9.26861	4.57	0.0782844	1.45963	0.284398	7.69144	5577.96	8.62658	0	1	0	0.02063	0.537957	0.946148
2014	234	530500	530000	1.06831	-0.987803	4.14313	1.9566	0.671208	4.51	19.0412	1.51688	9.37585	4.94	0.0791038	1.44692	0.287257	7.7814	6107.87	8.71733	0	1	0	0.0216701	0.540603	0.928708
2015	234	530500	530000	1.13448	-0.947032	4.18965	2.1444	0.76286	5.81	22.9194	1.34282	9.35088	4.86	0.0830907	1.29861	0.271879	7.90964	6416.14	8.76657	0	1	0	0.024022	0.542635	0.936126
2016	234	530500	530000	1.15907	-0.861805	4.36945	2.3692	0.862552	6.66333	23.3972	0.126828	7.09672	4.89	0.0827868	0.130806	0.270426	8.09219	6806.89	8.82569	0	1	0	0.025843	0.529166	0.904723
2017	234	530500	530000	1.09266	-0.72168	5.43372	2.594	0.953201	7.51667	23.8751	0.0978876	6.93925	4.92	0.0824829	0.0978876	0.268973	8.24651	7232.06	8.88628	0	1	0	0.0249325	0.52161	0.978172
2018	234	530500	530000	1.02625	-0.634984	5.76205	2.8188	1.03631	8.37	24.3529	0.206511	7.76938	4.95	0.082179	0.206511	0.26752	8.38016	7634.88	8.94048	0	1	0	0.0253877	0.522243	0.99303
2011	235	530600	530000	0.675569	-1.17702	2.94444	0.8877	-0.119121	4.21	10.649	0.055394	5.99146	5.18	0.0771347	1.05722	0.264926	7.33767	7783.25	8.95973	0	1	0	0.0214392	0.65463	0.983009
2012	235	530600	530000	0.634161	-1.05813	3.61092	1.0528	0.0514533	4.41	22.6716	0.10432	6.80239	4.49	0.0755228	1.1818	0.251105	7.5174	8732.96	9.07486	0	1	0	0.020398	0.65839	0.968503
2013	235	530600	530000	0.593433	-0.794905	3.55535	1.0813	0.078164	4.47	11.4086	0.150371	7.30115	4.57	0.0782844	1.45963	0.284398	7.69144	9599.28	9.16944	0	1	0	0.02063	0.696766	0.961651
2014	235	530600	530000	0.632196	-0.805173	3.29584	1.248	0.221542	4.47	12.1224	0.0619658	6.46925	4.94	0.0791038	1.44692	0.287257	7.7814	10511.2	9.2602	0	1	0	0.0216701	0.759103	0.962841
2015	235	530600	530000	0.842529	-0.662958	4.07754	1.3097	0.269798	4.6	15.4367	0.0433651	6.16752	4.86	0.0830907	1.29861	0.271879	7.90964	11041.7	9.30944	0	1	0	0.024022	0.766271	0.967796
2016	235	530600	530000	0.913002	-0.552711	4.16408	1.404	0.339325	0.689655	15.9432	0.00706647	4.43082	4.89	0.0827868	0.130806	0.270426	8.09219	11714.2	9.36856	0	1	0	0.025843	0.764293	0.936917
2017	235	530600	530000	0.870186	-0.426887	5.32301	1.4983	0.404331	0.689655	16.4496	0.034194	6.09131	4.92	0.0824829	0.034194	0.268973	8.24651	12445.9	9.42914	0	1	0	0.0249325	0.754972	0.963473
2018	235	530600	530000	0.82737	-0.333197	5.77455	1.5926	0.465368	0.689655	16.9561	0.0306963	6.04973	4.95	0.082179	0.0306963	0.26752	8.38016	13139.1	9.48335	0	1	0	0.0253877	0.790659	0.986767
2011	236	530700	530000	0.989443	-1.39329	3.46574	1.4279	0.356205	12.95	11.931	0.314962	6.77194	5.18	0.0771347	1.05722	0.264926	7.33767	7783.25	8.95973	0	1	0	0.0214392	0.650844	0.991429
2012	236	530700	530000	0.95719	-1.3025	3.09104	1.687	0.522952	13.19	19.3453	0.871152	7.96242	4.49	0.0755228	1.1818	0.251105	7.5174	8732.96	9.07486	0	1	0	0.020398	0.652386	0.97662
2013	236	530700	530000	0.853389	-1.18601	3.8712	2.0734	0.72919	11.78	12.2348	1.03377	8.29255	4.57	0.0782844	1.45963	0.284398	7.69144	9599.28	9.16944	0	1	0	0.02063	0.719122	0.976459
2014	236	530700	530000	0.93033	-1.22841	4.23411	2.0663	0.72576	11.79	12.4416	0.192581	6.66313	4.94	0.0791038	1.44692	0.287257	7.7814	10511.2	9.2602	0	1	0	0.0216701	0.781955	0.988627
2015	236	530700	530000	1.12695	-1.05723	4.23411	2.0724	0.728707	11.72	17.4258	0.0731586	5.79606	4.86	0.0830907	1.29861	0.271879	7.90964	11041.7	9.30944	0	1	0	0.024022	0.789289	0.992041
2016	236	530700	530000	1.17682	-1.02992	4.41884	2.4116	0.88029	1.51639	16.9467	0.0208219	4.60517	4.89	0.0827868	0.130806	0.270426	8.09219	11714.2	9.36856	0	1	0	0.025843	0.811651	0.975889
2017	236	530700	530000	1.17043	-0.978685	5.54518	2.7508	1.01189	1.51639	16.4676	0.00151762	2.07944	4.92	0.0824829	0.00151762	0.268973	8.24651	12445.9	9.42914	0	1	0	0.0249325	0.827006	0.991957
2018	236	530700	530000	1.16403	-0.936333	5.6058	3.09	1.12817	1.51639	15.9885	0.72779	8.28501	4.95	0.082179	0.72779	0.26752	8.38016	13139.1	9.48335	0	1	0	0.0253877	0.839147	0.997481
2011	237	530900	530000	0.774084	-1.25629	2.70805	1.1166	0.110288	4.87	11.1115	0.699236	7.99227	5.18	0.0771347	1.05722	0.264926	7.33767	7783.25	8.95973	0	1	0	0.0214392	0.610783	0.953794
2012	237	530900	530000	0.629543	-1.16803	2.3979	1.4376	0.362975	5.75	20.648	0.829227	8.42178	4.49	0.0755228	1.1818	0.251105	7.5174	8732.96	9.07486	0	1	0	0.020398	0.596037	0.950265
2013	237	530900	530000	0.62648	-1.06952	2.83321	1.7631	0.567074	5.9	13.0091	0.715358	8.43858	4.57	0.0782844	1.45963	0.284398	7.69144	9599.28	9.16944	0	1	0	0.02063	0.565508	0.946578
2014	237	530900	530000	0.622045	-0.960022	3.68888	1.871	0.626473	6.62	14.009	0.89998	8.77956	4.94	0.0791038	1.44692	0.287257	7.7814	10511.2	9.2602	0	1	0	0.0216701	0.564323	0.954795
2015	237	530900	530000	1.10112	-0.861175	3.80666	2.0077	0.69699	6.71	22.8609	0.886374	8.84087	4.86	0.0830907	1.29861	0.271879	7.90964	11041.7	9.30944	0	1	0	0.024022	0.594432	0.929579
2016	237	530900	530000	1.13223	-0.788082	4.12713	2.1906	0.784175	7.22	23.0703	0.0175376	5.01064	4.89	0.0827868	0.130806	0.270426	8.09219	11714.2	9.36856	0	1	0	0.025843	0.607476	0.923528
2017	237	530900	530000	1.18084	-0.809652	5.36129	2.3735	0.864366	7.73	23.2797	0.0473357	6.09582	4.92	0.0824829	0.0473357	0.268973	8.24651	12445.9	9.42914	0	1	0	0.0249325	0.64461	0.984033
2018	237	530900	530000	1.22945	-0.611925	5.76205	2.5564	0.9386	8.24	23.4891	0.0502917	6.19848	4.95	0.082179	0.0502917	0.26752	8.38016	13139.1	9.48335	0	1	0	0.0253877	0.648897	0.994762
2011	238	610100	610000	1.17486	1.92107	9.12216	4.5495	1.51502	9.67	22.1622	3.34185	12.2087	4.37	0.113667	3.35171	0.644086	7.69216	354238	12.7777	0	1	0	0.0465689	0.582934	0.86381
2012	238	610100	610000	1.21624	2.4219	9.47001	5.1166	1.63249	11.06	34.625	3.65505	12.4204	5.18	0.11502	3.58297	0.664375	7.87189	397463	12.8929	0	1	0	0.0475499	0.559454	0.870221
2013	238	610100	610000	1.20341	3.32399	9.85556	6.0522	1.80042	12.09	22.2056	4.127	12.6539	5.71	0.115705	3.96871	0.687814	8.04593	436891	12.9874	0	1	0	0.0487023	0.57842	0.886048
2014	238	610100	610000	1.4049	3.24649	9.70076	6.3794	1.85307	12.26	25.421	4.3418	12.8221	6.36	0.115587	4.14157	0.71234	8.13589	478396	13.0782	0	1	0	0.048502	0.608294	0.904457
2015	238	610100	610000	1.62483	3.07722	9.46211	6.6938	1.90118	12.47	38.0313	4.44971	12.9013	6.33	0.116599	4.30323	0.709722	8.26413	502541	13.1274	0	1	0	0.054317	0.604247	0.928663
2016	238	610100	610000	1.74174	3.33927	9.19874	7.1357	1.96511	12.6533	30.9948	4.63628	13.018	6.69	0.115174	4.7817	0.680158	8.44668	533147	13.1866	0	1	0	0.0549075	0.619931	0.958381
2017	238	610100	610000	1.75358	3.55623	10.1283	7.5776	2.0252	12.8367	23.9583	4.57392	13.1819	7.05	0.113749	4.57392	0.650595	8.601	566448	13.2471	0	1	0	0.0546123	0.626689	0.93899
2018	238	610100	610000	1.76541	3.83751	10.3622	8.0195	2.08188	13.02	16.9218	4.90042	13.362	7.41	0.112323	4.90042	0.621032	8.73466	597999	13.3013	0	1	0	0.0547599	0.628054	0.980598
2011	239	610200	610000	0.454131	-1.39279	2.63906	2.8034	1.03083	6.04	12.4636	0.576098	7.64874	4.37	0.0824937	0.577798	0.293654	7.23754	17798.1	9.78685	0	1	0	0.016529	0.535433	0.978872
2012	239	610200	610000	0.435549	-1.36287	2.30259	3.2556	1.18038	6.06	22.3888	0.7069	8.00637	5.18	0.0831441	0.69296	0.291895	7.41727	19969.9	9.90198	0	1	0	0.0164871	0.520439	0.982755
2013	239	610200	610000	0.395958	-1.23764	2.89037	3.7439	1.32013	6.05	14.5577	0.600647	8.00737	5.71	0.08435	0.577609	0.297024	7.59132	21950.9	9.99656	0	1	0	0.015758	0.488314	0.980654
2014	239	610200	610000	0.477688	-1.24572	2.63906	3.8552	1.34942	6.15	15.0106	0.415659	7.64969	6.36	0.0830835	0.396489	0.266151	7.68128	24036.2	10.0873	0	1	0	0.0164749	0.536184	0.961332
2015	239	610200	610000	0.567599	-1.13835	2.99573	3.8378	1.3449	5.92	18.665	1.12235	8.64047	6.33	0.0863344	0.51833	0.257224	7.80952	25249.3	10.1366	0	1	0	0.0184147	0.529276	0.97864
2016	239	610200	610000	0.778805	-1.09808	2.96183	3.6803	1.30299	5.91	20.1713	0.709293	8.1409	6.69	0.086681	0.554411	0.222019	7.99207	26787.1	10.1957	0	1	0	0.0204579	0.543088	0.973085
2017	239	610200	610000	0.959674	-1.10545	5.14749	3.5228	1.25926	5.9	21.6776	0.517152	7.93666	7.05	0.0870276	0.517152	0.186813	8.14639	28460.2	10.2563	0	1	0	0.0194363	0.556081	0.98468
2018	239	610200	610000	1.14054	-1.04852	4.76217	3.3653	1.21352	5.89	23.1839	0.394504	7.60539	7.41	0.0873742	0.394504	0.151608	8.28004	30045.5	10.3105	0	1	0	0.0199471	0.544092	0.995371
2011	240	610300	610000	0.397615	-0.950325	5.4161	3.1579	1.14991	8.92	18.3232	0.30109	8.61196	4.37	0.0842659	0.301978	0.314157	7.06	88743.6	11.3935	0	1	0	0.0148046	0.51619	0.938928
2012	240	610300	610000	0.374137	-0.785146	5.78383	3.6826	1.30362	9.01	34.1691	0.281858	8.70201	5.18	0.0873928	0.2763	0.318604	7.23973	99572.2	11.5086	0	1	0	0.0151633	0.522355	0.94132
2013	240	610300	610000	0.364479	-0.62565	5.7589	4.0049	1.38752	9.02	20.6379	0.291858	8.85452	5.71	0.0867837	0.280664	0.326789	7.41378	109450	11.6032	0	1	0	0.0155612	0.460061	0.944255
2014	240	610300	610000	0.408842	-0.585288	6.24222	4.3824	1.4776	9.18	22.605	3.13702	11.2901	6.36	0.085802	2.99234	0.331309	7.50373	119848	11.694	0	1	0	0.0166407	0.472782	0.941583
2015	240	610300	610000	0.421457	-0.425451	6.41673	4.7565	1.55951	9.42	27.2712	0.0201742	6.32794	6.33	0.0881385	0.0195101	0.31989	7.63197	125896	11.7432	0	1	0	0.0175205	0.483141	0.930791
2016	240	610300	610000	0.434892	-0.392993	6.65415	5.1262	1.63436	9.60667	26.5438	0.0190653	6.34914	6.69	0.0874441	0.0196633	0.265563	7.81453	133564	11.8023	0	1	0	0.0183588	0.488802	0.918957
2017	240	610300	610000	0.450269	-0.328325	7.5761	5.4959	1.704	9.79333	25.8163	0.212364	8.88558	7.05	0.0867497	0.212364	0.211236	7.96884	141906	11.8629	0	1	0	0.0179396	0.489326	0.95825
2018	240	610300	610000	0.465645	-0.217276	7.69894	5.8656	1.7691	9.98	25.0889	0.256445	9.1072	7.41	0.0860553	0.256445	0.156909	8.1025	149810	11.9171	0	1	0	0.0181492	0.486942	0.989756
2011	241	610400	610000	0.497702	-0.802103	5.90536	2.7751	1.02069	9.9	16.3274	0.296568	8.74337	4.37	0.0908057	0.297443	0.307894	7.51664	65494.5	11.0897	0	1	0	0.013778	0.566232	0.905885
2012	241	610400	610000	0.471823	-0.529084	5.8861	3.1982	1.16259	10	32.2212	0.289737	8.86503	5.18	0.0925747	0.284023	0.292638	7.69637	73486.2	11.2049	0	1	0	0.014085	0.566235	0.90902
2013	241	610400	610000	0.435609	-0.403434	5.90536	3.4904	1.25002	12.64	18.2136	0.261735	8.93076	5.71	0.0939959	0.251696	0.297246	7.87042	80776.1	11.2994	0	1	0	0.0138359	0.473423	0.91458
2014	241	610400	610000	0.439203	-0.395581	5.87212	4.1971	1.43439	11.12	20.8418	0.321048	9.24532	6.36	0.0942229	0.306242	0.313276	7.96037	88449.8	11.3902	0	1	0	0.0138019	0.471406	0.91274
2015	241	610400	610000	0.472888	-0.269723	6.27099	4.3426	1.46847	10.59	24.0811	0.401561	9.50621	6.33	0.0952432	0.388342	0.284632	8.08861	92914	11.4394	0	1	0	0.015216	0.48729	0.912334
2016	241	610400	610000	0.476955	-0.0544533	6.3613	4.8016	1.56895	9.4	24.3621	0.0537347	7.5984	6.69	0.0952653	0.0554201	0.240594	8.27117	98572.6	11.4985	0	1	0	0.0152999	0.485857	0.917271
2017	241	610400	610000	0.511444	-0.0261113	7.48885	5.2606	1.66025	8.21	24.6431	0.215686	8.94611	7.05	0.0952873	0.215686	0.196557	8.42548	104730	11.5591	0	1	0	0.015258	0.49955	0.961616
2018	241	610400	610000	0.545934	0.120301	7.63964	5.7196	1.7439	7.02	24.9241	0.244326	9.10676	7.41	0.0953094	0.244326	0.152519	8.55914	110563	11.6133	0	1	0	0.0152789	0.520493	0.984097
2011	242	610500	610000	0.593054	-0.741298	5.36129	1.9424	0.663924	11.77	14.1489	0.314123	8.52099	4.37	0.0839804	0.315049	0.224488	7.77531	14866.8	9.60689	0	1	0	0.0162879	0.580244	0.706715
2012	242	610500	610000	0.594559	-0.651122	6.33683	2.1717	0.77551	13.42	25.6065	0.345108	8.72956	5.18	0.0851776	0.338303	0.227124	7.95504	16680.9	9.72202	0	1	0	0.0170762	0.603617	0.861223
2013	242	610500	610000	0.542748	-0.467867	5.67332	2.3667	0.861497	14.47	15.1239	0.239076	8.51879	5.71	0.0827857	0.229906	0.235793	8.12909	18335.6	9.8166	0	1	0	0.0166672	0.566723	0.846548
2014	242	610500	610000	0.619291	-0.385546	5.55296	2.6675	0.981142	14.93	17.3212	0.0550029	7.10332	6.36	0.0820646	0.0524663	0.229933	8.21904	20077.5	9.90736	0	1	0	0.0173905	0.572726	0.872823
2015	242	610500	610000	0.70267	-0.238707	5.31812	2.7452	1.00985	15.98	20.7823	0.0516838	7.07242	6.33	0.0844336	0.0499824	0.215068	8.34728	21090.9	9.9566	0	1	0	0.0187734	0.587147	0.873807
2016	242	610500	610000	0.844449	-0.0939583	5.09987	2.7743	1.0204	16.6367	20.9163	0.0574513	7.19143	6.69	0.0839619	0.0592533	0.186357	8.52984	22375.3	10.0157	0	1	0	0.0208041	0.591133	0.652829
2017	242	610500	610000	0.913056	-0.0625726	6.71417	2.8034	1.03083	17.2933	21.0504	0.03289	6.73697	7.05	0.0834902	0.03289	0.157647	8.68415	23772.9	10.0763	0	1	0	0.0197887	0.590672	0.825764
2018	242	610500	610000	0.981662	-0.0217632	6.75926	2.8325	1.04116	17.95	21.1844	0.0310394	6.74759	7.41	0.0830184	0.0310394	0.128937	8.81781	25097.1	10.1305	0	1	0	0.0202964	0.593386	0.943392
2011	243	610600	610000	0.259011	-1.20981	3.58352	5.0807	1.62545	4.11	14.4758	0.0901201	7.35116	4.37	0.084595	0.090386	0.539398	6.75087	28686.4	10.2642	0	1	0	0.0111128	0.606653	0.975495
2012	243	610600	610000	0.255744	-1.09646	3.91202	5.7876	1.75572	4.2	24.4958	0.101336	7.6009	5.18	0.0854741	0.0993375	0.527019	6.93061	32186.8	10.3793	0	1	0	0.011519	0.61251	0.970034
2013	243	610600	610000	0.274678	-1.00856	4.17439	5.6896	1.73864	4.6	15.8595	0.0381415	6.68711	5.71	0.0846083	0.0366787	0.527301	7.10465	35379.7	10.4739	0	1	0	0.0123425	0.532872	0.970715
2014	243	610600	610000	0.313305	-0.945101	4.36945	6.2714	1.836	4.88	16.3624	0.0159363	5.83773	6.36	0.0838625	0.0643952	0.541548	7.19461	38740.8	10.5646	0	1	0	0.0137938	0.532594	0.971131
2015	243	610600	610000	0.464418	-0.675261	4.38203	5.3924	1.68499	2.96	20.5277	0.0304638	6.34036	6.33	0.0841871	0.0736783	0.510666	7.32285	40696.1	10.6139	0	1	0	0.0182857	0.562241	0.965062
2016	243	610600	610000	0.681064	-0.658439	4.4961	4.83	1.57485	2.50667	20.4899	0.0534035	6.80017	6.69	0.0831196	0.0750737	0.398806	7.5054	43174.5	10.673	0	1	0	0.0219494	0.567117	0.956411
2017	243	610600	610000	0.607704	0.042823	6.24222	4.2676	1.45105	2.05333	20.4521	0.0600044	7.10906	7.05	0.0820521	0.0600044	0.286946	7.65972	45871.3	10.7336	0	1	0	0.0201176	0.575936	0.96376
2018	243	610600	610000	0.534343	0.0828918	6.50578	3.7052	1.30974	1.6	20.4143	0.0963369	7.75448	7.41	0.0809846	0.0963369	0.175086	7.79337	48426.3	10.7878	0	1	0	0.0210335	0.560201	0.992385
2011	244	610700	610000	0.887975	-1.03305	4.75359	1.8952	0.639324	4.64	14.5872	0.265067	7.88796	4.37	0.081738	0.265849	0.149942	8.0659	28686.4	10.2642	0	1	0	0.0197808	0.63484	0.959687
2012	244	610700	610000	0.857277	-0.9354	4.80402	2.2084	0.792268	4.9	26.8489	0.257234	8.01102	5.18	0.0847979	0.252161	0.153632	8.24563	32186.8	10.3793	0	1	0	0.0195516	0.629503	0.962253
2013	244	610700	610000	0.770288	-0.813238	5.28827	2.2843	0.82606	4.95	17.1316	0.226419	8.03916	5.71	0.0882366	0.217734	0.167148	8.41968	35379.7	10.4739	0	1	0	0.0197189	0.595603	0.957351
2014	244	610700	610000	0.762389	-0.76001	5.27811	2.8908	1.06153	5.23	18.6013	0.260251	8.2953	6.36	0.0855147	0.248249	0.174748	8.50963	38740.8	10.5646	0	1	0	0.0196308	0.608034	0.946031
2015	244	610700	610000	0.862594	-0.654479	5.77144	3.1001	1.13143	5.37	23.3487	0.063745	6.96035	6.33	0.0898417	0.0616466	0.172703	8.63788	40696.1	10.6139	0	1	0	0.0208665	0.623626	0.956143
2016	244	610700	610000	0.920794	-0.497471	5.8898	3.3597	1.21185	5.60333	23.4912	0.112095	7.60738	6.69	0.0891503	0.115611	0.161295	8.82043	43174.5	10.673	0	1	0	0.021036	0.647373	0.907907
2017	244	610700	610000	0.862284	-0.24699	7.13648	3.6193	1.28628	5.83667	23.6337	0.160505	8.10862	7.05	0.0884588	0.160505	0.149886	8.97475	45871.3	10.7336	0	1	0	0.0209512	0.645505	0.945268
2018	244	610700	610000	0.803774	-0.332229	6.80351	3.8789	1.35555	6.07	23.7762	0.134148	8.02813	7.41	0.0877673	0.134148	0.138478	9.1084	48426.3	10.7878	0	1	0	0.0209936	0.654055	0.995234
2011	245	610800	610000	0.337882	-0.736807	3.29584	6.8358	1.92217	8.67	29.714	0.0587177	7.64492	4.37	0.0803059	0.058891	0.570158	7.30408	28686.4	10.2642	0	1	0	0.0131918	0.68936	0.77747
2012	245	610800	610000	0.319119	-0.552726	3.78419	7.9587	2.07427	8.94	48.7258	0.0723628	8.00637	5.18	0.0811303	0.0709358	0.624395	7.48381	32186.8	10.3793	0	1	0	0.0142362	0.687635	0.798898
2013	245	610800	610000	0.363441	-0.415808	5.51745	7.5511	2.02169	10.29	31.1728	0.0474163	7.64779	5.71	0.0820346	0.0455977	0.617532	7.65786	35379.7	10.4739	0	1	0	0.0148665	0.563946	0.782473
2014	245	610800	610000	0.411197	-0.455552	5.36598	8.6482	2.15735	15.34	34.094	0.160218	8.89096	6.36	0.0833786	0.152829	0.632713	7.74781	38740.8	10.5646	0	1	0	0.0155926	0.563287	0.701555
2015	245	610800	610000	0.513289	-0.530678	5.14166	7.7267	2.04468	17.81	39.9508	0.26165	9.27332	6.33	0.0815736	0.253036	0.63617	7.87605	40696.1	10.6139	0	1	0	0.0184137	0.577046	0.788053
2016	245	610800	610000	0.553209	-0.295997	4.89285	8.1764	2.10125	22	38.503	0.0826292	8.17695	6.69	0.0805254	0.085221	0.493906	8.05861	43174.5	10.673	0	1	0	0.0180645	0.574136	0.708227
2017	245	610800	610000	0.524774	-0.565352	6.85857	8.6261	2.15479	26.19	37.0552	0.134173	8.85409	7.05	0.0794773	0.134173	0.351641	8.21292	45871.3	10.7336	0	1	0	0.0182391	0.578825	0.749377
2018	245	610800	610000	0.496339	-0.10788	7.02019	9.0758	2.20561	30.38	35.6073	0.146617	9.07818	7.41	0.0784291	0.146617	0.209377	8.34658	48426.3	10.7878	0	1	0	0.0181518	0.586008	0.954354
2011	246	610900	610000	0.830147	-1.12703	3.13549	1.5477	0.43677	4.64	13.5748	0.133808	6.74052	4.37	0.0812844	0.134202	0.136859	7.95683	11217.6	9.32524	0	1	0	0.0202855	0.805755	0.989635
2012	246	610900	610000	0.708367	-0.995383	3.13549	1.8878	0.635412	4.81	25.3642	0.0912394	6.55678	5.18	0.0821542	0.0894401	0.133466	8.13656	12586.3	9.44037	0	1	0	0.0197635	0.786342	0.990651
2013	246	610900	610000	0.599323	-0.963192	3.49651	1.9628	0.674372	5.05	15.3474	0.319789	8.00703	5.71	0.0834423	0.307523	0.135378	8.31061	13834.9	9.53495	0	1	0	0.0194105	0.731352	0.988777
2014	246	610900	610000	0.569485	-0.941914	3.91202	2.6117	0.960001	5.01	16.6057	0.280229	8.00637	6.36	0.0832473	0.267305	0.137194	8.40057	15149.2	9.62571	0	1	0	0.0197098	0.739395	0.986811
2015	246	610900	610000	0.585083	-0.784814	3.97029	2.9193	1.07134	5.31	20.7767	0.00858712	4.63473	6.33	0.0848662	0.00830444	0.137307	8.52881	15913.8	9.67494	0	1	0	0.020453	0.734421	0.987283
2016	246	610900	610000	0.648214	-0.699954	4.1795	3.177	1.15594	5.38333	21.3582	0.270937	8.17358	6.69	0.0852139	0.160364	0.121496	8.71136	16883	9.73406	0	1	0	0.0213488	0.728854	0.984012
2017	246	610900	610000	0.630185	-0.641343	6.29342	3.4347	1.23393	5.45667	21.9398	0.103274	7.35436	7.05	0.0855616	0.103274	0.105684	8.86568	17937.6	9.79465	0	1	0	0.0209009	0.72113	0.995044
2018	246	610900	610000	0.612156	-0.549914	6.2672	3.6924	1.30628	5.53	22.5214	0.202157	8.17723	7.41	0.0859093	0.202157	0.089873	8.99933	18936.7	9.84886	0	1	0	0.0211248	0.7118	0.998681
2011	247	611000	610000	0.793365	-1.27892	3.43399	1.551	0.4389	3.32	12.9942	1.92841	9.29339	4.37	0.0812844	0.134202	0.136859	7.95683	11217.6	9.32524	0	1	0	0.0202855	0.716859	0.971293
2012	247	611000	610000	0.762256	-1.22558	4.33073	1.8097	0.593161	3.23	24.506	1.59133	9.25531	5.18	0.0821542	0.0894401	0.133466	8.13656	12586.3	9.44037	0	1	0	0.0197635	0.726415	0.976103
2013	247	611000	610000	0.643667	-1.11732	5.10595	2.0354	0.710692	3.34	15.2698	0.585157	8.4429	5.71	0.0834423	0.307523	0.135378	8.31061	13834.9	9.53495	0	1	0	0.0194105	0.574536	0.968688
2014	247	611000	610000	0.62	-1.06964	5.2832	2.4538	0.897638	3.3	15.4438	0.536418	8.47637	6.36	0.0832473	0.267305	0.137194	8.40057	15149.2	9.62571	0	1	0	0.0197098	0.548064	0.967234
2015	247	611000	610000	0.638916	-0.922233	5.35659	2.6415	0.971347	3.34	20.329	0.0155348	5.01064	6.33	0.0848662	0.00830444	0.137307	8.52881	15913.8	9.67494	0	1	0	0.020453	0.574421	0.964399
2016	247	611000	610000	0.620839	-0.931289	5.47367	2.9574	1.08431	3.32667	20.2066	0.0314956	5.83481	6.69	0.0852139	0.160364	0.121496	8.71136	16883	9.73406	0	1	0	0.0213488	0.576318	0.974351
2017	247	611000	610000	0.63703	-0.907794	6.68211	3.2733	1.1858	3.31333	20.0842	0.131342	7.34213	7.05	0.0855616	0.131342	0.105684	8.86568	17937.6	9.79465	0	1	0	0.0209009	0.562115	0.978015
2018	247	611000	610000	0.653221	-0.320666	6.54391	3.5892	1.27793	3.3	19.9618	0.156712	7.6044	7.41	0.0859093	0.156712	0.089873	8.99933	18936.7	9.84886	0	1	0	0.0211248	0.568476	0.994978
2011	248	620100	620000	1.01057	-0.616814	7.01571	3.757	1.32362	10.37	24.1332	0.080877	7.44308	3.48	0.114907	0.0811157	0.492873	6.87978	55383.6	10.922	0	1	0	0.0496417	0.524919	0.897044
2012	248	620100	620000	1.04011	-0.561799	7.23056	4.3175	1.46268	10.48	41.1343	0.0309271	6.62141	3.38	0.116267	0.0303172	0.512002	7.05951	62141.5	11.0372	0	1	0	0.0528329	0.525245	0.913773
2013	248	620100	620000	1.10522	-0.18325	7.38647	4.8138	1.57149	11.78	26.0797	0.0772967	7.66482	3.63	0.124645	0.0743321	0.513717	7.23356	68306	11.1318	0	1	0	0.055773	0.531977	0.903055
2014	248	620100	620000	1.3622	-0.123442	7.55852	5.4771	1.70058	8.15	31.1054	0.175311	8.60282	4.04	0.122509	0.167226	0.543833	7.32351	74795.1	11.2225	0	1	0	0.0611225	0.538221	0.893045
2015	248	620100	620000	1.60632	-0.0462823	7.70751	5.6972	1.73997	9.89	39.0936	0.417864	9.51783	4.42	0.122046	0.404108	0.538345	7.45176	78570.1	11.2717	0	1	0	0.0701107	0.544707	0.916376
2016	248	620100	620000	1.78962	0.160811	7.83584	6.1207	1.81168	8.05	36.7259	0.960014	10.4268	4.97	0.122291	0.990126	0.508015	7.63431	83355.2	11.3309	0	1	0	0.0751896	0.561428	0.91744
2017	248	620100	620000	1.82882	0.418781	8.35326	6.5442	1.87858	6.21	34.3582	0.258419	9.21383	5.52	0.122535	0.258419	0.477685	7.78862	88561.7	11.3915	0	1	0	0.0726501	0.578552	0.929674
2018	248	620100	620000	1.86801	0.660998	8.55757	6.9677	1.94129	4.37	31.9906	0.423169	9.79579	6.07	0.122779	0.423169	0.447354	7.92228	93494.5	11.4457	0	1	0	0.0739199	0.652449	0.974588
2011	249	650100	650000	1.19751	0.37884	6.35263	5.2649	1.66106	8.85	24.9835	0.609692	9.68034	3.48	0.114907	0.0811157	0.492873	6.87978	99225	11.5051	0	1	0	0.0496417	0.597667	0.865316
2012	249	650100	650000	1.38724	-0.177939	6.61874	5.9645	1.78583	8.84	30.0219	0.620197	9.86786	3.38	0.116267	0.0303172	0.512002	7.05951	111332	11.6203	0	1	0	0.0528329	0.607902	0.875253
2013	249	650100	650000	1.48704	0.0623581	6.89467	8.3759	2.12536	11.35	29.3053	0.651936	10.0123	3.63	0.124645	0.0743321	0.513717	7.23356	122377	11.7149	0	1	0	0.055773	0.640098	0.900758
2014	249	650100	650000	1.6865	-0.0204955	6.91771	7.0428	1.95201	11.9	33.4153	0.675011	10.1581	4.04	0.122509	0.167226	0.543833	7.32351	134003	11.8056	0	1	0	0.0611225	0.649297	0.882204
2015	249	650100	650000	2.30214	0.11616	7.17549	7.434	2.00606	12.37	53.6411	0.70233	10.2647	4.42	0.122046	0.404108	0.538345	7.45176	140766	11.8549	0	1	0	0.0701107	0.644228	0.922821
2016	249	650100	650000	2.45267	0.216087	7.25935	6.9865	1.94398	12.8933	36.1293	0.620697	10.0732	4.97	0.122291	0.990126	0.508015	7.63431	149339	11.914	0	1	0	0.0751896	0.657618	0.843088
2017	249	650100	650000	2.34745	0.354809	8.1806	6.539	1.87778	13.4167	18.6175	0.0136081	6.35784	5.52	0.122535	0.0136081	0.477685	7.78862	158667	11.9746	0	1	0	0.0726501	0.668799	0.908859
2018	249	650100	650000	2.24224	0.761795	8.38046	6.0915	1.80689	13.94	1.10574	0.00280473	4.90527	6.07	0.122779	0.00280473	0.447354	7.92228	167504	12.0288	0	1	0	0.0739199	0.706293	0.980388
